# Supplementary material for: Reasons for (not) choosing dental treatments—A qualitative study based on patients’ perspective
Source: PLoS One. 2022 May 25;17(5):e0267656. doi: 10.1371/journal.pone.0267656 (PMC9132305; doi:10.1371/journal.pone.0267656)
Supplement: S5 File — (XLSX) [file pone.0267656.s005.xlsx]

## Sheet: ICR_by_CAT
Comparison Tools - Standard Compare
by CAT Coding Analysis Toolkit
http://cat.texifter.com/app/standardCompare.aspx
Code	MD	SF	Exact Match	Overlap	Kappa	Kappa (inc. Overlap)
Aesthetics	1	1	1	0	1.00	1.00
Presentation of alternatives	1	1	1	0	1.00	1.00
Fear	3	4	2	1	0.40	0.60
Way of working: Accuracy	7	6	6	0	0.86	0.86
Way of working: Calmness/composure	0	2	0	0	0.00	0.00
Obtrusiveness	1	4	1	0	0.25	0.25
Equipment: medical (e.g., devices, materials)	8	7	6	0	0.67	0.67
Equipment: medical staff (not dentist)	1	2	1	0	0.50	0.50
Equipment: non-medical (e.g., furniture)	1	2	0	0	0.00	0.00
Equipment: non-medical staff	1	0	0	0	0.00	0.00
Consideration of patient's opinion	3	4	3	0	0.75	0.75
Employment status of patient	1	2	1	0	0.50	0.50
Complaints/pain after treatment	10	7	7	0	0.70	0.70
Complaints or pain before treatment	3	1	1	0	0.33	0.33
Complaints/pain during treatment	2	3	2	0	0.67	0.67
Duration of treatment	2	2	2	0	1.00	1.00
Durability of treatment result	2	2	2	0	1.00	1.00
Self-diagnosis/-initiative	2	5	0	0	0.00	0.00
Influence on health (e.g., non-compatibility)	5	3	3	0	0.60	0.60
Recommendation by dentist/staff	4	4	3	0	0.60	0.60
Recommendation by family, circle of friends and acquaintances	6	8	6	0	0.75	0.75
Recommendation by other sources (e.g., internet)	7	7	7	0	1.00	1.00
First impression	3	2	2	0	0.67	0.67
Error	4	1	1	0	0.25	0.25
Sensitivity	1	0	0	0	0.00	0.00
Group practice	2	2	2	0	1.00	1.00
Credibility	1	0	0	0	0.00	0.00
Courtesy/friendliness	2	3	2	0	0.67	0.67
Hygiene	2	2	2	0	1.00	1.00
Information on treatment by dentist/staff	6	6	5	0	0.71	0.71
Information on treatment costs by dentist/staff	5	5	4	0	0.67	0.67
Innovation	3	4	3	0	0.75	0.75
Competence: Applying knowledge	6	15	6	0	0.40	0.40
Competence: Maintaining knowledge	8	8	6	0	0.60	0.60
Constitution of patient (e.g., age)	5	7	4	0	0.50	0.50
Cost-risk ratio	2	1	1	0	0.50	0.50
Health insurance membership	4	2	2	0	0.50	0.50
Possibility of installment payments	2	2	2	0	1.00	1.00
Medical necessity of treatment	8	6	4	0	0.40	0.40
Organization	1	1	1	0	1.00	1.00
Profit orientation	9	8	7	0	0.70	0.70
Quality	4	3	3	0	0.75	0.75
Respect for patient	0	1	0	0	0.00	0.00
Self-confidence of dentist	3	4	3	0	0.75	0.75
Specialist	0	1	0	0	0.00	0.00
Understanding of health care system	2	2	1	0	0.33	0.33
Trust in dentist	10	8	8	0	0.80	0.80
Trust in service	0	1	0	0	0.00	0.00
Many years with a dentist	3	1	1	0	0.33	0.33
Prevention and prophylaxis	5	4	4	0	0.80	0.80
Waiting time for appointment	1	1	1	0	1.00	1.00
Feel-good factor	2	2	2	0	1.00	1.00
Close to home	2	3	2	0	0.67	0.67
Dentist: Age	2	2	2	0	1.00	1.00
Dentist: Nationality	2	3	2	0	0.67	0.67
Dentist: Academic title	1	1	1	0	1.00	1.00
Tooth preservation (dentition regarding functionality)	1	1	1	0	1.00	1.00
Tooth preservation (teeth)	7	7	6	0	0.75	0.75
Satisfaction after treatment	4	6	3	0	0.43	0.43
Co-payment by patient	18	19	16	0	0.76	0.76
Second opinion	10	7	6	1	0.55	0.64
Interhuman relations of dentist/staff	4	3	3	0	0.75	0.75
Totals	226	232	174	2	0.60	0.61
Legend:	CAT - coding analysis toolkit
	MD & SF - researchers' abbreviation
	ICR - intercoder-reliability
