# Supplementary material for: Reasons for (not) choosing dental treatments—A qualitative study based on patients’ perspective
Source: PLoS One. 2022 May 25;17(5):e0267656. doi: 10.1371/journal.pone.0267656 (PMC9132305; doi:10.1371/journal.pone.0267656)
Supplement: S8 File — (XLSX) [file pone.0267656.s008.xlsx]

## Sheet: All_focus_groups
			Group 1		Group 2		Group 3		Group 4		Total (group 1 - 4)
Number of participants			7		6		9		5		27
Total number of reasons' mentions "most important" (max. 3x)			21		18		27		15		81
Reasons of choice evolving in focus groups	Reasons of choice (evolving in course of analysis)	Subcategory	Reasons of choice evolving in focus group	Number of reasons' mentions "most important"	Reasons of choice evolving in focus group	Number of reasons' mentions "most important"	Reasons of choice evolving in focus group	Number of reasons' mentions "most important"	Reasons of choice evolving in focus group	Number of reasons' mentions "most important"
(interior) equipment							1
(technical) equipment	medical-technical equipment	office equipment	1	1	1		1	1	1
(transparent) cost estimate							1
acute pain	complaints beforehand	preconditions					1	1	1
alternatives	presentation of alternatives	social skills			1		1		1	2
appropriateness of treatment	seriousness	social skills					1	3
fear of treatment			1		1
aesthetics			1		1		1		1
clarifying conversation			1				1
qualification/training									1
advice	adequate advice	professional skills	1		1	2	1	2	1
evaluation/assessment			1
biological procedures									1
bonus programs/booklet					1		1
empathy			1						1
success of treatment			1				1
explanations					1				1
external quality assessment					1
family suitability							1
advanced training					1
friendliness			1
holistic approach					1				1
guarantee	seriousness	social skills			1	1
short waiting time			1
health reasons									1
good materials									1
good result	good result	outcomes					1	2
durability							1
hygiene	hygiene	office procedures	1				1	2	1
information about treatment	adequate advice	professional skills	1	2	1		1
interdisciplinarity	interdisciplinarity	professional skills							1	1
communication					1				1
(professional) competence	training	professional skills	1	3					1	5
costs/out-of-pocket payment	out-of-pocket payment	costs	1	2	1	4	1	4	1	2
ability to take crisicism	ability to take criticism	social skills							1	1
time effort/severity of treatment (side effects)			1				1
degree of suffering					1
nervousness of dentist			1
necessity	complaints beforehand	preconditions	1	3	1	2	1	1	1	1
benefit/feasibility									1
opening hours							1
external appearance of staff									1
coordination									1
shared decision-making	patient opinion	social skills	1				1	1	1
personality of dentist							1
problems after treatment			1
professionalism	seriousness	social skills	1	1
qualification	training	professional skills	1				1	1
quality	quality	outcomes	1	1	1	2
installment							1
painless treatment									1
service/contact person					1		1
safety					1
social competence	interhuman relations	social skills					1	2	1	3
specialization					1
sympathy	interhuman relations	social skills			1	2
appointment management									1
transparency	seriousness	social skills	1	3	1				1
uncertainty			1
trust	trust	social skills	1	4	1	4	1	1	1
waiting time	waiting time	office procedures					1	2	1
effectiveness							1
effect									1
feel-good factor	trust	social skills					1	1
near from home	waiting time	office procedures	1		1		1	2
tooth preservation	influence on health	outcomes					1	1	1
dental supplementary insurance	additional insurance	costs			1	1	1		1
time									1
taking time for patients									1
satisfaction with treatment	satisfaction with treatment	outcomes	1	1	1		1		1
health insurance coverage							1
second opinion					1		1		1
Legend:	reason mentioned "most important"	Total:	27	21	27	18	36	27	36	15
	name of reason evolved in focus group and was refined later

## Sheet: Reasons_summarization
		Group 1	Group 2	Group 3	Group 4
Reasons of choice (evolving in course of analysis)	Subcategory	Number of reasons' mentions "most important"	Number of reasons' mentions "most important"	Number of reasons' mentions "most important"	Number of reasons' mentions "most important"
complaints beforehand	preconditions			1
complaints beforehand	preconditions	3	2	1	1
out-of-pocket payment	costs	2	4	4	2
additional insurance	costs		1
good result	outcomes			2
quality	outcomes	1	2
influence on health	outcomes			1
satisfaction with treatment	outcomes	1
adequate advice	professional skills		2	2
adequate advice	professional skills	2
interdisciplinarity	professional skills				1
training	professional skills	3			5
training	professional skills			1
presentation of alternatives	social skills				2
seriousness	social skills			3
seriousness	social skills		1
ability to take criticism	social skills				1
patient opinion	social skills			1
seriousness	social skills	1
interhuman relations	social skills			2	3
interhuman relations	social skills		2
seriousness	social skills	3
trust	social skills	4	4	1
trust	social skills			1
medical-technical equipment	office equipment	1		1
hygiene	office procedures			2
waiting time	office procedures			2
waiting time	office procedures			2
	Total:	21	18	27	15
Legend:	reason mentioned "most important"
	name of reason evolved in focus group and was refined later
		Group 1	Group 2	Group 3	Group 4
Summarization of similar reasons: Reasons of choice (evolving in course of analysis)	Subcategory	Number of reasons' mentions "most important"	Number of reasons' mentions "most important"	Number of reasons' mentions "most important"	Number of reasons' mentions "most important"	Total
complaints beforehand	preconditions	3	2	2	1	8
out-of-pocket payment	costs	2	4	4	2	12
additional insurance	costs		1			1
good result	outcomes			2		2
quality	outcomes	1	2			3
influence on health	outcomes			1		1
satisfaction with treatment	outcomes	1				1
adequate advice	professional skills	2	2	2		6
interdisciplinarity	professional skills				1	1
training	professional skills	3		1	5	9
presentation of alternatives	social skills				2	2
seriousness	social skills		1	3		4
ability to take criticism	social skills				1	1
patient opinion	social skills			1		1
seriousness	social skills	1				1
interhuman relations	social skills		2	2	3	7
seriousness	social skills	3				3
trust	social skills	4	4	2		10
medical-technical equipment	office equipment	1		1		2
hygiene	office procedures			2		2
waiting time	office procedures			4		4
	Total:	21	18	27	15
Legend:	reason mentioned "most important"
	name of reason evolved in focus group and was refined later
Data for graphs:
complaints beforehand	preconditions	8
out-of-pocket payment	costs	12
additional insurance	costs	1
good result	outcomes	2
quality	outcomes	3
influence on health	outcomes	1
satisfaction with treatment	outcomes	1
adequate advice	professional skills	6
interdisciplinarity	professional skills	1
training	professional skills	9
presentation of alternatives	social skills	2
seriousness	social skills	4
ability to take criticism	social skills	1
patient opinion	social skills	1
seriousness	social skills	1
interhuman relations	social skills	7
seriousness	social skills	3
trust	social skills	10
medical-technical equipment	office equipment	2
hygiene	office procedures	2
waiting time	office procedures	4

## Sheet: Reasons_categories
subcategory	complaints beforehand	out-of-pocket payment	additional insurance	good result	quality	influence on health	satisfaction with treatment	adequate advice	interdisciplinarity	training	presentation of alternatives	seriousness	ability to take criticism	patient opinion	seriousness	interhuman relations	seriousness	trust	medical-technical equipment	hygiene	waiting time
preconditions	8
costs		12	1
outcomes				2	3	1	1
professional skills								6	1	9
social skills											2	4	1	1	1	7	3	10
office equipment																			2
office procedures																				2	4
Data for graphs:
complaints beforehand	preconditions	8
out-of-pocket payment	costs	12
additional insurance	costs	1
good result	outcomes	2
quality	outcomes	3
influence on health	outcomes	1
satisfaction with treatment	outcomes	1
adequate advice	professional skills	6
interdisciplinarity	professional skills	1
training	professional skills	9
presentation of alternatives	social skills	2
seriousness	social skills	4
ability to take criticism	social skills	1
patient opinion	social skills	1
seriousness	social skills	1
interhuman relations	social skills	7
seriousness	social skills	3
trust	social skills	10
medical-technical equipment	office equipment	2
hygiene	office procedures	2
waiting time	office procedures	4

## Sheet: Reasons_graphs
Subcategory	current complaints	out-of-pocket payment	dental supplemantary insurance	quality	good result	influence on health	satisfaction with treatment	training	adequate advice	interdisciplinarity	trust	seriousness	interhuman relations	presentation of alternatives	ability to take criticism	patient opinion	medical-technical equipment	waiting time	hygiene	Total
Preconditions	8																			8
Costs		12	1																	13
Outcomes				3	2	1	1													7
Professional skills								9	6	1										16
Social skills											10	8	7	2	1	1				29
Office staff & equipment																	2			2
Office processes																		4	2	6
	current complaints / Total	out-of-pocket payment	dental supplemantary insurance	quality	good result	influence on health	satisfaction with treatment	training	adequate advice	interdisciplinarity							medical-technical equipment	waiting time	hygiene
Preconditions	8
Costs	13	12	1
Outcomes	7			3	2	1	1
Professional skills	16							9	6	1
Office staff & equipment	2										10	8	7	2	1	1
Office processes	6																2
Social skills	29																	4	2
trust	10
seriousness	8
interhuman relations	7
presentation of alternatives	2
ability to take criticism	1
patient opinion	1
Social skills	29
Professional skills	16
Costs	13
Preconditions	8
Outcomes	7
Office processes	6
Office staff & equipment	2
Professional skills	16
Costs	13
Preconditions	8
Outcomes	7
Office processes	6
Office staff & equipment	2
ability to take criticism	1
patient opinion	1
presentation of alternatives	2
interhuman relations	7
seriousness	8
trust	10
Professional skills	16
Costs	13
Preconditions	8
Outcomes	7
Office processes	6
Office staff & equipment	2
Social skills	29
out-of-pocket payment	12
trust	10
training	9
