# Supplementary material for: Reasons for (not) choosing dental treatments—A qualitative study based on patients’ perspective
Source: PLoS One. 2022 May 25;17(5):e0267656. doi: 10.1371/journal.pone.0267656 (PMC9132305; doi:10.1371/journal.pone.0267656)
Supplement: S10 File — (XLSX) [file pone.0267656.s010.xlsx]

## Sheet: ICA_(NOT)choosing_group
Codes allocated to reasons including number of statements ({n}), no. of focus group and source of transcript, no. of statements in transcripts, overall no. of statements, and researchers' abbreviation	Statements on reasons for choosing dental treatments, sorted by researcher SF	Statements on reasons for NOT choosing dental treatments, sorted by researcher SF	"Unclear" statements, sorted by researcher SF	"Unclear" statements, sorted by researcher MD	Numerical representation of the sorting on "unclear" statements by researcher SF (1 included, 0 not included)	Numerical representation of the sorting on "unclear" statements by researcher MD (1 included, 0 not included)	Difference of sortings on "unclear" statements by both researchers
Codes and citation characteristics (Focus group no. and ID of quotes)	Reason FOR (SF)	Reason AGAINST (SF)	Unclear (SF)	Unclear (MD)	ICA_SF (1 yes, 0 no)	ICA_MD (1 yes, 0 no)	Difference	Items	Not zero
Code: Presentation of alternatives {10-0}
Focus group 1 - 1:65	And also shows alternatives, that is also important for me.	And also shows alternatives, that is also important for me.			0	0	0	1
Code: Way of working accuracy {7-0}
Focus group 1 - 1:13		At that point I realized what a dentist is. Because it was exact and all the equipment, so I was previously at such a narrow-track dentist, because there was always nothing except tartar.	At that point I realized what a dentist is. Because it was exact and all the equipment, so I was previously at such a narrow-track dentist, because there was always nothing except tartar.		1	0	1	1	1
Focus group 1 - 1:64	And that he is very thorough and also explains. In other words, he involves me. That is very important.	And that he is very thorough and also explains. In other words, he involves me. That is very important.			0	0	0	1
Focus group 1 - 1:67	Because how he starts with X-rays. The first time I was there, he got an overview of the whole set of teeth. That is the basis and, yes, trust, that is important for me. And then you notice how he works.	Because how he starts with X-rays. The first time I was there, he got an overview of the whole set of teeth. That is the basis and, yes, trust, that is important for me. And then you notice how he works.			0	0	0	1
Focus group 1 - 1:122	took an X-ray and first took stock of the situation	took an X-ray and first took stock of the situation			0	0	0	1
Code: Obtrusiveness {7-0}
Focus group 1 - 1:17			Only when I [unintelligible 00:11:01] to change or go to others, then I was immediately offered the professional cleaning first. I said no, I do not want. Then also a possible other bridge or put in new. I said no, no, no. They told me yes, [unintelligible 00:11:23] try to be more beautiful I said no.	Only when I [unintelligible 00:11:01] to change or go to others, then I was immediately offered the professional cleaning first. I said no, I do not want. Then also a possible other bridge or put in new. I said no, no, no. They told me yes, [unintelligible 00:11:23] try to be more beautiful I said no.	1	1	0	1
Focus group 1 - 1:111
Focus group 1 - 1:172		Did he then just told me what you can do there and has given me appropriate cost estimate and I have me then still time to think about it and have then but decided for it and am now in retrospect also	[Question AGAINST] He then just told me what you can do there and gave me corresponding cost estimate and I then still have time to think about it and then but decided for it and am now in retrospect also		1	0	1	1	1
Code: Equipment: medical (e.g., devices, materials) {17-0}
Focus group 1 - 1:13		At that point I realized what a dentist is. Because it was exact and all the equipment, so I was previously at such a narrow-track dentist, because there was always nothing except tartar.	At that point I realized what a dentist is. Because it was exact and all the equipment, so I was previously at such a narrow-track dentist, because there was always nothing except tartar.		1	0	1	1	1
Focus group 1 - 1:53	So that also has to do with the materials it uses. That also plays a role. So everything has to be of good quality, too, doesn't it?	So that also has to do with the materials it uses. That also plays a role. So everything has to be of good quality, too, doesn't it?			0	0	0	1
Focus group 1 - 1:63	The equipment alone, which was not with me before, is for me like in the laboratory.	The equipment alone, which was not with me before, is for me like in the laboratory.			0	0	0	1
Focus group 1 - 1:74	And now, I realize for the first time, I also said to him, I realize for the first time what a dentist is. So, that, the modern equipment alone.	And now, I realize for the first time, I also said to him, I realize for the first time what a dentist is. So, that, the modern equipment alone.			0	0	0	1
Focus group 1 - 1:98		[Question FOR] And, yes, that's the first impression before you even test out a dentist. When you're on site, also the equipment. In country2, there were some dental practices, that looked more like in a private apartment	And, yes, that's the first impression before you even test out a dentist. When you are on site, also the equipment. In country2 there were some dental practices, that looked more like a private apartment		1	0	1	1	1
Focus group 1 - 1:103	So, if we now talk about how I choose practice, for example, I personally have already changed doctors 12 to 14 times. Of course, first of all, it's about how it is equipped, neither how it looks, nor wether it looks like a private apartment. It doesn't matter. I look at the equipment and I know a little bit about it. For example, my current practice has a screen in front of my eyes, where I can …	So, if we now talk about how I choose practice, for example, I personally have already changed doctors 12 to 14 times. Of course, first of all, it's about how it is equipped, neither how it looks, nor wether it looks like a private apartment. It doesn't matter. I look at the equipment and I know a little bit about it. For example, my current practice has a screen in front of my eyes, where I can …			0	0	0	1
Focus group 1 - 1:114	[Question FOR] So, yeah, then it's still the equipment	So, yes, then it is still the equipment			0	0	0	1
Focus group 1 - 1:131	[Question FOR] so I always find it a bit when they come up with all their equipment on a large scale, and I always ask myself, where does it come from, so isn't it rather maybe a doctor who is counting on flushing money into the coffers and the more so to speak			so I always find it rather a bit when they come up with all their equipment on a large scale, and I always ask myself, where does it come from, so isn't it rather perhaps a doctor who is counting on flushing money into the coffers and the more, so to speak, the better?	0	1	-1	1	1
Focus group 1 - 1:134			So there abroad actually, where I was there on vacation, so I have not then. Because it was not so hygienic. Those were hygienic aspects, which did not agree with me there. And was in country2, in city3. So, there they have quite different anyway, so they also tick quite differently. They say, [unintelligible 00:36:04] Should I go into a cellar like that and then, sit down in the leather chair an…	So there abroad actually, where I was there on vacation, so I have not then. Because it was not so hygienic. Those were hygienic aspects, which did not agree with me there. And was in country2, in city3. So, there they have quite different anyway, so they also tick quite differently. They say, [unintelligible 00:36:04] Should I go into a cellar like that and then, sit down in the leather chair an…	1	1	0	1
Code: Equipment: medical staff (not dentist) {7-0}
Focus group 1 - 1:100	If there is also a receptionist. That doesn't always exist in country2 either.	If there is also a receptionist. That doesn't always exist in country2 either.			0	0	0	1
Focus group 1 - 1:105	That he then also works with assistants, of course, because I have also experienced that. That was in Germany, that the dentist works alone, without an assistant, you also see, you also feel a difference, if that is so longer treatments, so two hours and so on.	That he then also works with assistants, of course, because I have also experienced that. That was in Germany, that the dentist works alone, without an assistant, you also see, you also feel a difference, if that is so longer treatments, so two hours and so on.			0	0	0	1
Code: Equipment: non-medical (e.g., furniture) {7-0}
Focus group 1 - 1:98			And, yes, that's the first impression before you even test out a dentist. When you are on site, also the equipment. In country2 there were some dental practices, that looked more like a private apartment	And, yes, that's the first impression before you even test out a dentist. When you are on site, also the equipment. In country2 there were some dental practices, that looked more like a private apartment	1	1	0	1
Focus group 1 - 1:103
Code: Aesthetics {12-0}
Focus group 1 - 1:17			Only when I [unintelligible 00:11:01] to change or go to others, then I was immediately offered the professional cleaning first. I said no, I do not want. Then also a possible other bridge or put in new. I said no, no, no. They told me yes, [unintelligible 00:11:23] try to be more beautiful I said no.	Only when I [unintelligible 00:11:01] to change or go to others, then I was immediately offered the professional cleaning first. I said no, I do not want. Then also a possible other bridge or put in new. I said no, no, no. They told me yes, [unintelligible 00:11:23] try to be more beautiful I said no.	1	1	0	1
Focus group 1 - 1:171	the biggest intervention, the necks of my teeth were so free and that was then more of an optical problem.	the biggest intervention, the necks of my teeth were so free and that was then more of an optical problem.			0	0	0	1
Code: Employment status of patient {3-0}
Focus group 1 - 1:34			That's why I have a grinding splint. I don't know if this is also considered a medical treatment measure. Unfortunately, it broke. Since then I don't wear them anymore. Because, yes, I am still a student and I would have to have it replaced. I haven't done it yet. Because they also, you have to pay for them yourself.	That's why I have a grinding splint. I don't know if this is also considered a medical treatment measure. Unfortunately, it broke. Since then I don't wear them anymore. Because, yes, I am still a student and I would have to have it replaced. I haven't done it yet. Because they also, you have to pay for them yourself.	1	1	0	1
Code: Consideration of the patient's opinion {32-0}
Focus group 1 - 1:54	I also find it very important that the dentist explains to me exactly what he wants to do with my teeth, what the actual condition is, what he intends to do with my teeth and why he is proposing exactly this treatment. What the reasons are. So just involve me, so right.	I also find it very important that the dentist explains to me exactly what he wants to do with my teeth, what the actual condition is, what he intends to do with my teeth and why he is proposing exactly this treatment. What the reasons are. So just involve me, so right.			0	0	0	1
Focus group 1 - 1:64	And that he is very thorough and also explains. In other words, he involves me. That is very important.	And that he is very thorough and also explains. In other words, he involves me. That is very important.			0	0	0	1
Focus group 1 - 1:78	Yes, so I feel comfortable there and also not so ignored.	Yes, so I feel comfortable there and also not so ignored.			0	0	0	1
Focus group 1 - 2:8	That it is agreed with me, what will be repaired, what will be done.	That it is agreed with me, what will be repaired, what will be done.			0	0	0	1
Code: Complaints/pain after treatment {11-0}
Focus group 1 - 1:31	So I attach great importance to it, I also want to be free of complaints when I get out of there. Not that I still have complaints at home.	So I attach great importance to it, I also want to be free of complaints when I get out of there. Not that I still have complaints at home.			0	0	0	1
Focus group 1 - 1:43			was actually also not so satisfied with the treatment, because the anesthesia was much too strong and I had felt that for days, somehow so a bit	was actually also not so satisfied with the treatment, because the anesthesia was much too strong and I had felt that for days, somehow so a bit	1	1	0	1
Focus group 1 - 1:52	[Question FOR] And I am symptom-free. Don't have any more pain. Don't I?	And I am symptom-free. I have no more pain. Don't I?			0	0	0	1
Focus group 1 - 1:136	Sometimes I think so, not so satisfied with the quality, but in any case I have no more pain. That was just for me, that was really crucial.	Sometimes I think so, not so satisfied with the quality, but in any case I have no more pain. That was just for me, that was really crucial.			0	0	0	1
Focus group 1 - 2:1		I would like to say that if you have already chosen a dentist and then stayed with him, of course you go by how the tooth (feels), if then any problems arise after three, four five months, you will then still look for another dentist.	I would like to say that if you have already chosen a dentist and then stayed with him, of course you go by how the tooth (feels), if then any problems arise after three, four five months, you will then still look for another dentist.		1	0	1	1	1
Code: Complaints or pain before treatment {8-0}
Focus group 1 - 1:24
Focus group 1 - 2:7	I decide to be treated because I need to be treated. Because I have pain, for example. Of course, I assume that it will go off without a hitch, and that's the deciding factor for me.	I decide to be treated because I need to be treated. Because I have pain, for example. Of course, I assume that it will go off without a hitch, and that's the decisive factor for me.			0	0	0	1
Code: Complaints/pain during treatment {18-0}
Focus group 1 - 1:4			I recently also decided against root apex resection and namely, I had received a recommendation from a practice that I should be taken out of five teeth the cysts there from the jaw and I thought to myself somehow this can not be that I actually need such major surgery	I recently also decided against root apex resection and namely, I had received a recommendation from a practice that I should be taken out of five teeth the cysts there from the jaw and I thought to myself somehow this can not be that I actually need such major surgery	1	1	0	1
Focus group 1 - 1:137			In my case it was the retainer, which was not inserted. But then I just, yes, he recommended me to two doctors he knew. They were orthodontists or surgeons and then I just... I first considered it, but in the end I didn't see the sense for me in it, so I weighed the risk, so to speak, and costs, or just also the sense behind it, because retainers are not so pleasant and, yes, would have limited m…	In my case it was the retainer, which was not inserted. But then I just, yes, he recommended me to two doctors he knew. They were orthodontists or surgeons and then I just... I first considered it, but in the end I didn't see the sense for me in it, so I weighed the risk, so to speak, and costs, or just also the sense behind it, because retainers are not so pleasant and, yes, would have limited m…	1	1	0	1
Focus group 1 - 1:147			[Question AGAIN] The problem is, of course, such an operation lasts about two and a half hours, three hours, accompanies itself then, of course, with drilling-, somehow from the jaw, I've never experienced anything like that in my life, but now I know what it is. Then all this is sewn	The problem is, of course, such an operation takes about two and a half hours, three hours, then of course accompanies itself with drilling, somehow from the jaw, I've never experienced anything like that in my life, but now I know what it is. Then all this is sewn	1	1	0	1
Code: Duration of treatment {7-0}
Focus group 1 - 1:105	[Question FOR] That he then also works with assistants, of course, because I have also experienced that. That was in Germany, that the dentist works alone, without an assistant, you also see, you also feel a difference, if that is so longer treatments, so two hours and so on.	That he then also works together with assistants, of course, because I have also experienced that. In Germany, the dentist works alone, without an assistant, and you can see and feel a difference when the treatments are longer, like two hours and so on.			0	0	0	1
Focus group 1 - 1:147			[Question AGAIN] The problem is, of course, such an operation lasts about two and a half hours, three hours, accompanies itself then, of course, with drilling-, somehow from the jaw, I've never experienced anything like that in my life, but now I know what it is. Then all this is sewn	The problem is, of course, such an operation takes about two and a half hours, three hours, then of course accompanies itself with drilling, somehow from the jaw, I've never experienced anything like that in my life, but now I know what it is. Then all this is sewn	1	1	0	1
Code: Durability of treatment result {12-0}
Focus group 1 - 1:35			And then I also had retainers for a while, i.e. after the first generation, which were only attached in two places and then just broke out.	And then I also had retainers for a while, i.e. after the first generation, which were only attached in two places and then just broke out.	1	1	0	1
			And I didn't have it replaced because I would have had to pay for it completely and that would have been somehow over 1,000 euros or whatever they said at the time and so far I haven't moved again in such a way that I would have regretted the decision.	And I didn't have it replaced because I would have had to pay for it completely and that would have been somehow over 1,000 euros or whatever they said at the time and so far I haven't moved again in such a way that I would have regretted the decision.
Focus group 1 - 1:152	So, I decided against it and I would probably now also, we're talking about these crowns, so the teeth where the root tip resections were done, now have to be crowned. And they said but that's, you never know whether the tooth then feels good or not, whether that's then in five years again a new investment, but I would probably still say, we'll do the crown first, because, probably there is then …			So, I decided against it and I would probably now also, we're talking about these crowns, so the teeth where the root tip resections were done, now have to be crowned. And they said but that's, you never know whether the tooth then feels good or not, whether that's then in five years again a new investment, but I would probably still say, we'll do the crown first, because, probably there is then …	0	1	-1	1	1
Focus group 1 - 1:153			And the problem with the dentist is that he said we just wouldn't try with crowns right now, because that just costs a lot of money and you never know if it's still going to feel good in five years, or in a year. I don't know. I would say now, I still say, I spend money, I try it with crown and if then but feels bad or any problem, then I would decide now also against implant and tooth extraction…	And the problem with the dentist is that he said we just wouldn't try with crowns right now, because that just costs a lot of money and you never know if it's still going to feel good in five years, or in a year. I don't know. I would say now, I still say, I spend money, I try it with crown and if then but feels bad or any problem, then I would decide now also against implant and tooth extraction…	1	1	0	1
Focus group 1 - 2:3			I then changed doctors because after the treatment, either the filling was out or something happened to the tooth so quickly that I thought, maybe it shouldn't be for half a year. You have to decide against this doctor, against the practice.	I then changed doctors because after the treatment, either the filling was out or something happened to the tooth so quickly that I thought, maybe it shouldn't be for half a year. You have to decide against this doctor, against the practice.	1	1	0	1
Code: Eigendiagnose/ -initiative {14-0}
Focus group 1 - 1:4			I recently also decided against root apex resection and namely, I had received a recommendation from a practice that I should be taken out of five teeth the cysts there from the jaw and I thought to myself somehow this can not be that I actually need such major surgery	I recently also decided against root apex resection and namely, I had received a recommendation from a practice that I should be taken out of five teeth the cysts there from the jaw and I thought to myself somehow this can not be that I actually need such major surgery	1	1	0	1
Focus group 1 - 1:49			Or for example, it's a, I came [unintelligible 00:18:03] with the wisdom tooth. I'm against wisdom teeth being pulled out, for example. [unintelligible 00:18:11] They pulled my wisdom teeth all at once, that's already not competent for me.	Or for example, it's a, I came [unintelligible 00:18:03] with the wisdom tooth. I'm against wisdom teeth being pulled out, for example. [unintelligible 00:18:11] They pulled my wisdom teeth all at once, that's already not competent for me.	1	1	0	1
Focus group 1 - 1:107	[Question FOR] I think I'm too smart for dentists.			I think I'm too smart for dentists.	0	1	-1	1	1
Focus group 1 - 1:137			In my case it was the retainer, which was not inserted. But then I just, yes, he recommended me to two doctors he knew. They were orthodontists or surgeons and then I just... I first considered it, but in the end I didn't see the sense for me in it, so I weighed the risk, so to speak, and costs, or just also the sense behind it, because retainers are not so pleasant and, yes, would have limited m…	In my case it was the retainer, which was not inserted. But then I just, yes, he recommended me to two doctors he knew. They were orthodontists or surgeons and then I just... I first considered it, but in the end I didn't see the sense for me in it, so I weighed the risk, so to speak, and costs, or just also the sense behind it, because retainers are not so pleasant and, yes, would have limited m…	1	1	0	1
Focus group 1- 1:175			And he had then offered that I can talk to my health insurance about it, and he would also practically there reasoning and so on just that it goes to the positive, but I have then decided against it now, because it is not yet so acute or I do not have the feeling that I need that.	And he had then offered that I can talk to my health insurance about it, and he would also practically there reasoning and so on just that it goes to the positive, but I have then decided against it now, because it is not yet so acute or I do not have the feeling that I need that.	1	1	0	1
Code: Recommendation by dentist/staff {21-0}
Focus group 1 - 1:8			Then I had from a dentist was recommended because a tooth [unintelligible 00:09:21] that a crown comes on it. That's when I decided against it.	Then I had from a dentist was recommended because a tooth [unintelligible 00:09:21] that a crown comes on it. That's when I decided against it.	1	1	0	1
Focus group 1 - 1:110	[Question FOR] For example, during some operation they recommended me to use a laser, which then cost 200 euros on top of that. That was not so much, but I don't know either.	For example, during some operation they recommended me to use a laser, which then cost 200 euros on top of that. It wasn't that much, but I don't know.			0	0	0	1
Focus group 1 - 1:123	And gave me recommendations of what he was going to do now. Yes, or also the things that he recommended are not necessarily those that I have to make co-payments for. For example, getting amalgam fillings. Although that is completely covered by the health insurance. So, I've also decided for more expensive treatments. So, I really feel like I can trust him and he recommends what actually works an…	And gave me recommendations of what he was going to do now. Yes, or also the things that he recommended are not necessarily those that I have to make co-payments for. For example, getting amalgam fillings. Although that is completely covered by the health insurance. So, I've also decided for more expensive treatments. So, I really feel like I can trust him and he recommends what actually works an…			0	0	0	1
Focus group 1 - 1:142		And then I went to the dentist where I am now and he gave me completely different advice.	And then I went to the dentist where I am now and he gave me completely different advice.		1	0	1	1	1
Focus group 1 - 1:172	Did he then just told me what you can do there and has given me appropriate cost estimate and I have me then still time to think about it and have then but decided for it and am now in retrospect also	Did he then just told me what you can do there and has given me appropriate cost estimate and I have me then still time to think about it and have then but decided for it and am now in retrospect also			0	0	0	1
Focus group 1 - 1:178	So, cleaning the teeth, prophylaxis, and having a check to see if everything is okay. Well, that's important, because everything in the head area can be very dangerous, as I read up on the internet. If there is an open spot, with the bloodstream or whatever. Yes. So, that is sometimes quite frightening. And he has advised me well and recommended that I should go once a year.	So, cleaning the teeth, prophylaxis, and having a check to see if everything is okay. Well, that's important, because everything in the head area can be very dangerous, as I read up on the internet. If there is an open spot, with the bloodstream or whatever. Yes. So, that is sometimes quite frightening. And he has advised me well and recommended that I should go once a year.			0	0	0	1
Code: Recommendation by family, circle of friends and acquaintances {23-0}
Focus group 1 - 1:16
Focus group 1 - 1:48	[question FOR] A good [unintelligible 00:17:40] (laughs) from other patients and then it's actually, yeah, it's good or not good.	[question FOR] A good [unintelligible 00:17:40] (laughs) from other patients and then it's actually, yeah, it's good or not good.			0	0	0	1
Focus group 1 - 1:72	That was a dentist, my mother was being treated there and somehow I slipped into it.	That was a dentist, my mother was being treated there and somehow I slipped into it.			0	0	0	1
Focus group 1 - 1:81			So, I have to say, in any case, this is, this is already going very much in a commercial direction, isn't it? Well, I've heard that several times, also from others. Well, I myself had already had the experience. He wanted to sell me something that I didn't need at all. Yes. So, he says, we have to do this and that and then we take something out, I have caries there.	So, I have to say, in any case, this is, this is already going very much in a commercial direction, isn't it? Well, I've heard that several times, also from others. Well, I myself had already had the experience. He wanted to sell me something that I didn't need at all. Yes. So, he says, we have to do this and that and then we take something out, I have caries there.	1	1	0	1
Focus group 1 - 1:96	[Question FOR] And sometimes also from acquaintances and just like that. For example, yes an acquaintance. For example, I heard from a boy, unfortunately the young people, about 21. He said he was sick. I said, why are you sick. Yes he went to the dentist and then everything has pulled him eight teeth at once. And I thought to myself, what is this. That's for me of course exactly, I'm not a denti…			And sometimes from acquaintances and just like that. For example, yes an acquaintance. For example, I heard from a boy, unfortunately the young people, about 21. He said he was sick. I said, why are you sick. Yes he went to the dentist and then everything has pulled him eight teeth at once. And I thought to myself, what is this. That's for me of course exactly, I'm not a dentist. Just eight teeth…	0	1	-1	1	1
Focus group 1 - 1:115	And I only listen to familiarity, to recommendations. Or even then, I ask exactly what they have done there, whether there was only tooth cleaning or whether there was anything difficult.	And I only listen to familiarity, to recommendations. Or even then, I ask exactly what they have done there, whether there was only tooth cleaning or whether there was anything difficult.			0	0	0	1
Focus group 1 - 1:119	I actually get the recommendations from friends and acquaintances, from other doctors as well. And I have now had the good fortune to get a totally good dentist somehow through it, from such an evaluation about another doctor actually, who knows the, the colleague.	I actually get the recommendations from friends and acquaintances, from other doctors as well. And I have now had the good fortune to get a totally good dentist somehow through it, from such an evaluation about another doctor actually, who knows the, the colleague.			0	0	0	1
Focus group 1 - 1:126	But for example, I also have the experience of acquaintances, family. Because my current dentist is my father's also	But for example, I also have the experience of acquaintances, family. Because my current dentist is my father's also			0	0	0	1
Focus group 1 - 1:130			And then I have the negative example of my mother, who is still with the dentist where I was before, for years, and who complains again and again that he is constantly talking her into a root canal treatment and then they also go wrong. So, who then also has costs and pain above all. And that's still there, but I would go to such a dentist I would no longer.	And then I have the negative example of my mother, who is still with the dentist where I was before, for years, and who complains again and again that he is constantly talking her into a root canal treatment and then they also go wrong. So, who then also has costs and pain above all. And that's still there, but I would go to such a dentist I would no longer.	1	1	0	1
Focus group 1 - 1:156		So, I would if then, because in my family quite a few somehow have dental problems, I would probably first ask there if anyone had experience there and then I would probably also certainly research it online and, yes, try to, yes, just weigh it up for me.	So, I would if then, because in my family quite a few somehow have dental problems, I would probably first ask there if anyone had experience there and then I would probably also definitely research it online and, yeah, try to, yeah, just weigh it up for me.		1	0	1	1	1
Code: Recommendation by health insurance {2-0}
Focus group 1 - 1:91	Even if they once a year, I have to prophylaxis once a year.	Even if they once a year, I have to prophylaxis once a year.			0	0	0	1
Code: Recommendation by other sources (e.g., internet) {30-0}
Focus group 1 - 1:86	[Question FOR] Well, I've just here now, I've researched on the internet and so and there looked for ratings	[Question FOR] Well, I've just here now, I've researched on the internet and so and looked there for ratings			0	0	0	1
Focus group 1 - 1:94	[Question FOR] I have it from the internet too.	[Question FOR] I have it from the internet too.			0	0	0	1
Focus group 1 - 1:95	[Question FOR] First internet there on the list.	[Question FOR] First internet there on the list.			0	0	0	1
Focus group 1 - 1:97	[Question FOR] For me, the internet rating is also always very important. Especially when I move to a new city, I first look at which dentists there are in my area and how are the ratings, or how are they listed. And I also find ratings better, where there are not only stars, for example, but also comments, where you can see what is actually good, and what actually went bad, or was that just a pe…	[Question FOR] For me, the internet rating is also always very important. Especially when I move to a new city, I first look at which dentists there are in my area and how are the ratings, or how are they listed. And I also find ratings better, where there are not only stars, for example, but also comments, where you can see what is actually good, and what actually went bad, or was that just a pe…			0	0	0	1
Focus group 1 - 1:102	and also maybe not have to wait too long for an appointment. That one then also, if one has acutely a problem that one finds perhaps a dentist, with a good evaluation, in the proximity of its residence, but three months on a date must wait, then one looks perhaps nevertheless for another.	and also maybe not have to wait too long for an appointment. That one then also, if one has acutely a problem that one finds perhaps a dentist, with a good evaluation, in the proximity of its residence, but three months on a date must wait, then one looks perhaps nevertheless for another.			0	0	0	1
Focus group 1 - 1:113
Focus group 1 - 1:117
Focus group 1 - 1:125	I am also thinking about how I look for the now. Whether I look for him online. I have searched for other doctors on Jameda, for example, and had very good experiences.	I am also thinking about how I look for the now. Whether I look for him online. I have searched for other doctors on Jameda, for example, and had very good experiences.			0	0	0	1
Focus group 1 - 1:156		So, I would if then, because in my family quite a few somehow have dental problems, I would probably first ask there if anyone had experience there and then I would probably also definitely research it online and, yeah, try to, yeah, just weigh it up for me.	[Question AGAINST] So, I would if then, because in my family quite a few somehow have dental problems, I would probably first ask there if anyone had experience there and then I would probably also certainly research it online and, yes, try to, yes, just weigh it up for me.		1	0	1	1	1
Focus group 1 - 1:177		So, cleaning the teeth, prophylaxis, and having a check to see if everything is okay. Well, that's important, because everything in the head area can be very dangerous, as I read up on the internet.	So, cleaning the teeth, prophylaxis, and having a check to see if everything is okay. Well, that's important, because everything in the head area can be very dangerous, as I read up on the internet.		1	0	1	1	1
Code: Error {9-0}
Focus group 1 - 1:6			I had had a surgery actually, was not so easy and then I went to the other practice and they said that was actually too early to say we are doing apicoectomy. It would probably have to be done root canal first	I had had a surgery actually, was not so easy and then I went to the other practice and they said that was actually too early to say we are doing apicoectomy. It would probably have to be done root canal first	1	1	0	1
Focus group 1 - 1:38			who unfortunately did not diagnose this receding gums for years. And if someone had told me earlier, I might have been able to do something about it sooner. And that annoys me a bit.	who unfortunately did not diagnose this receding gums for years. And if someone had told me earlier, I might have been able to do something about it sooner. And that annoys me a bit.	1	1	0	1
Focus group 1 - 1:69			Especially with health. I mean, if he messes up, in German, or makes a mess, then that's not exactly so tingly, on me, is it? If he slips there holes or something in the treatment.	Especially with health. I mean, if he messes up, in German, or makes a mess, then that's not exactly so tingly, on me, is it? If he slips there holes or something in the treatment.	1	1	0	1
Code: Group practice expertise {5-0}
Focus group 1 - 1:22			And this is one of these new dental centers. That's now where several dentists are joining forces and (pause) yes.	[free] And this is one of these new dental centers. This is now where several dentists join forces and (pause) yes.	1	1	0	1
			Interviewer: Yes.	Interviewer: Yes.
			It's not pretty.	It's not pretty.
Code: Courtesy/friendliness {13-0}
Focus group 1 - 1:15
Focus group 1 - 1:20
Focus group 1 - 1:76	And also the nicer approach. That was just there, yes, to have a look, a bit of tartar and at most a filling and that was it. And he also explains and first of all the conversation, there's a warm-up phase and…	And also the nicer approach. That was just there, yes, to have a look, a bit of tartar and at most a filling and that was it. And he also explains and first of all the conversation, there's a warm-up phase and…			0	0	0	1
Focus group 1 - 1:135			[Question AGAIN] not friendly at all and stuff.	not friendly at all and so.	1	1	0	1
Focus group 1 - 2:6
Code: Hygiene {4-0}
Focus group 1 - 1:73	[Question FOR] She also worked, for example, without a mouth guard and, yeah, just that stuff with the drill.			She also worked, for example, without a mouth guard and, yeah, just that stuff with the drill.	0	1	-1	1	1
Focus group 1 - 1:134			So there abroad actually, where I was there on vacation, so I have not then. Because it was not so hygienic. Those were hygienic aspects, which did not agree with me there. And was in country2, in city3. So, there they have quite different anyway, so they also tick quite differently. They say, [unintelligible 00:36:04] Should I go into a cellar like that and then, sit down in the leather chair an…		1	0	1	1	1
Code: Information on treatment by dentist/staff {28-0}
Focus group 1 - 1:41
Focus group 1 - 1:54	I also find it very important that the dentist explains to me exactly what he wants to do with my teeth, what the actual condition is, what he intends to do with my teeth and why he is proposing exactly this treatment. What the reasons are. So just involve me, so right.	I also find it very important that the dentist explains to me exactly what he wants to do with my teeth, what the actual condition is, what he intends to do with my teeth and why he is proposing exactly this treatment. What the reasons are. So just involve me, so right.			0	0	0	1
Focus group 1 - 1:64	[Question FOR] And that he is very thorough and also explains. In other words, he involves me. That is very important.	And that he is very thorough and also explains. In other words, he involves me. That is very important.			0	0	0	1
Focus group 1 - 1:76	And also the nicer approach. That was just there, yes, to have a look, a bit of tartar and at most a filling and that was it. And he also explains and first of all the conversation, there's a warm-up phase and…	And also the nicer approach. That was just there, yes, to have a look, a bit of tartar and at most a filling and that was it. And he also explains and first of all the conversation, there's a warm-up phase and…			0	0	0	1
Focus group 1 - 1:123	And gave me recommendations of what he was going to do now. Yes, or even the thing that he recommended to me are not necessarily the ones where I would have had to make co-payments. For example, getting amalgam fillings now. Although that is completely covered by the health insurance. So, I've also done more expensive treatments with him. So, I really feel like I can trust him and he recommends w…	And gave me recommendations of what he was going to do now. Yes, or even the thing that he recommended to me are not necessarily the ones where I would have had to make co-payments. For example, getting amalgam fillings now. Although that is completely covered by the health insurance. So, I've also done more expensive treatments with him. So, I really feel like I can trust him and he recommends w…			0	0	0	1
Focus group 1 - 1:143	He said that the tooth doesn't have to be ground down at all, a crown on it. You can, well, it's dead, you can bleach it from the inside and then you can save it, which was much, much cheaper than a crown and I did that and it worked great. So, I'm very glad that I decided against that crown.			He said that the tooth doesn't have to be ground down at all, a crown on it. You can, well, it's dead, you can bleach it from the inside and then you can save it, which was much, much cheaper than a crown and I did that and it worked great. So, I'm very glad that I decided against that crown.	0	1	-1	1	1
Focus group 1 - 1:152			So, I decided against it and I would probably now also, we're talking about these crowns, so the teeth where the root tip resections were done, now have to be crowned. And they said but that's, you never know whether the tooth then feels good or not, whether that's then in five years again a new investment, but I would probably still say, we'll do the crown first, because, probably there is then …	So, I decided against it and I would probably now also, we're talking about these crowns, so the teeth where the root tip resections were done, now have to be crowned. And they said but that's, you never know whether the tooth then feels good or not, whether that's then in five years again a new investment, but I would probably still say, we'll do the crown first, because, probably there is then …	1	1	0	1
Focus group 1 - 1:178	So, cleaning the teeth, prophylaxis, and having a check to see if everything is okay. Well, that's important, because everything in the head area can be very dangerous, as I read up on the internet. If there is an open spot, with the bloodstream or whatever. Yes. So, that is sometimes quite frightening. And he has advised me well and recommended that I should go once a year.	So, cleaning the teeth, prophylaxis, and having a check to see if everything is okay. Well, that's important, because everything in the head area can be very dangerous, as I read up on the internet. If there is an open spot, with the bloodstream or whatever. Yes. So, that is sometimes quite frightening. And he has advised me well and recommended that I should go once a year.			0	0	0	1
Code: Information on treatment costs by dentist/staff {11-0}
Focus group 1 - 1:111	That was five minutes before the operation. If there was already kind of injected and then like this, please sign this. I so, what is this, what do you want me to sign here? Yes, that we use laser and that it costs so and so. So, that was a bit strange, but I did it anyway and paid anyway.	That was five minutes before the operation. If there was already kind of injected and then like this, please sign this. I so, what is this, what do you want me to sign here? Yes, that we use laser and that it costs so and so. So, that was a bit strange, but I did it anyway and paid anyway.			0	0	0	1
Focus group 1 - 1:167		I spoke to my doctor a week ago about whether I could pay in installments. He didn't tell me anything. And I also talked to him, and there is this, for example, three comma four, eight comma something. These parameters in the, I don't know what that means. Exactly. And I also talked to him about why that is, for example, so expensive, or lower. And whether you can also play with it.	[Question AGAIN] I spoke to my doctor a week ago now about whether I can pay in installments. He didn't tell me anything. And I also talked to him, and there is this, for example, three comma four, eight comma something. These parameters in the, I don't know what that means. Exactly. And I also talked to him about why that is, for example, so expensive, or lower. And whether you can also play wit…		1	0	1	1	1
Focus group 1 - 1:170		I don't even know how that works yet. Maybe I'll get some kind of offer. I'll be happy to tell you about it afterwards.	[Question AGAIN] I don't even know how that works yet. Maybe I'll get some kind of offer. I'll be happy to tell you about it afterwards.		1	0	1	1	1
Focus group 1 - 1:172	Did he then just told me what you can do there and has given me appropriate cost estimate and I have me then still time to think about it and have then but decided for it and am now in retrospect also	Did he then just told me what you can do there and has given me appropriate cost estimate and I have me then still time to think about it and have then but decided for it and am now in retrospect also			0	0	0	1
Focus group 1 - 2:4		I went to (a) German practice for the first time. They did fillings and I did not sign any advance payment. Nothing at all. I did, I didn't know at all what it would cost. They did the treatment first and then they billed me. And I was like, I don't know,	I went to (a) German practice for the first time. They did fillings and I did not sign any advance payment. Nothing at all. I did, I didn't know at all what it would cost. They did the treatment first and then they billed me. And I was like, I don't know,		1	0	1	1	1
Focus group 1 - 2:5
Code: Innovation {9-0}
Focus group 1 - 1:9	Went to another dentist who then had quite a great innovative treatment and I was able to keep my tooth. Have decided to	Went to another dentist who then had quite a great innovative treatment and I was able to keep my tooth. Have decided to			0	0	0	1
Focus group 1 - 1:89	[Question FOR] So the is also modern everything.	So the is also modern everything.			0	0
Code: Interdisciplinarity {6-0}
Focus group 1 - 1:104	Of course, it is also important that the practice is large, because that is always for me somehow, if there is still [unintelligible 00:29:25] sitting in addition and then still different doctors, who can then also say something about it. If, for example, my doctor, my dentist also had questions, had problems deciding whether I actually need any surgery or root canal treatment, if then still prac…	Of course, it is also important that the practice is large, because that is always for me somehow, if there is still [unintelligible 00:29:25] sitting in addition and then still different doctors, who can then also say something about it. If, for example, my doctor, my dentist also had questions, had problems deciding whether I actually need any surgery or root canal treatment, if then still prac…			0	0	0	1
Code: Competence: Applying knowledge {25-0}
Focus group 1 - 1:26	[But I have to say that the dentist always finds something. So I've never experienced that I went there and he said everything was fine, yes.	But I have to say that the dentist always finds something. I have never experienced that I went there and he said everything is fine, yes.			0	0	0	1
Focus group 1 - 1:32			So you can see the differences, professionally as well. So professionally between dentists, there are good dentists, there are not so good dentists. And you do think about, well, I think about changing again and going somewhere else. Yes.	So you can see the differences, professionally as well. So professionally between dentists, there are good dentists, there are not so good dentists. And you do think about, well, I think about changing again and going somewhere else. Yes.	1	1	0	1
Focus group 1 - 1:39	And the new one is very good now. That's why I'm thinking about whether I should change at all, or whether I should go to city1 once a year. But I'll probably switch to city2 first.	And the new one is very good now. That's why I'm thinking about whether I should change at all, or whether I should go to city1 once a year. But I'll probably switch to city2 first.			0	0	0	1
Focus group 1 - 1:51	[Question FOR] Already how that sets in or just. When I go out and I'm at home and it's all friction-, so that's a process that goes smoothly like chickens.	Already how the attaches or simply. When I go out and I'm at home and it's all friction, so that's a process that goes smoothly like chickens.			0	0	0	1
Focus group 1 - 1:55	[question FOR] For example [unintelligible 00:19:01]with my dentist, who now, where I am now, she injects the anesthesia very well, for example. Whereas somehow otherwise I'm not so satisfied. But she can do that. [unintelligible 00:19:15] She can do one thing particularly well, and the other thing she doesn't do at all well.	For example, [unintelligible 00:19:01]with my dentist, who now, where I am now, she injects the anesthesia very well, for example. In contrast, somehow otherwise I'm not so satisfied. But she can do that. [unintelligible 00:19:15] She can do one thing particularly well, and the other thing she doesn't do at all well.			0	0	0	1
Focus group 1 - 1:57	[Yes, it is applied and I do not notice the puncture at all. I don't notice at all, so it's anesthetized without me noticing the puncture.	Yes, it sets in and I do not notice the puncture at all. I don't notice at all, so it's anesthetized without me noticing the puncture now.			0	0	0	1
Focus group 1 - 1:59	[Question FOR] But she does that without you noticing the puncture, doesn't she? Yes, of course, that's good again what she does. Yes.	But she does that without you noticing the puncture, doesn't she? Yes, that is of course good again what she does. Yes.			0	0	0	1
Focus group 1 - 1:67	[Question FOR] Because how he starts with X-rays. The first time I was there, he got an overview of the whole set of teeth. That is the basis and, yes, trust, that is important for me. And then you notice how he works.	Because how he starts with X-rays. The first time I was there, he got an overview of the whole set of teeth. That is the basis and, yes, trust, that is important for me. And then you notice how he works.			0	0	0	1
Focus group 1 - 1:73	[Question FOR] She also worked, for example, without a mouth guard and, yeah, just that stuff with the drill.			She also worked, for example, without a mouth guard and, yeah, just that stuff with the drill.	0	1	-1	1	1
Focus group 1 - 1:90	As I said, he only does things that have to be done, and that's what matters to me, not that someone fiddles around and does things that don't matter.			As I said, he only does things that have to be done, and that's what matters to me, not that someone fiddles around and does things that don't matter.	0	1	-1	1	1
Focus group 1 - 1:92			[Question FOR] she always tells me that, yes, and something would have to be done, and when a woman, the tooth is discolored, it would have to come out, it would have to be pulled out. None of this was true.	She always tells me that, yes, and something would have to be done about it, and when a woman has a discolored tooth, it would have to come out, it would have to be pulled out. None of this was true.	1	1	0	1
Focus group 1 - 1:128	I think he is very good and competent. For me, he is actually competent because he takes his time. That is, that he doesn't just look over it,	I think he is very good and competent. For me, he is actually competent because he takes his time. That is, that he doesn't just look over it,			0	0	0	1
Focus group 1 - 1:143	He said that the tooth doesn't have to be ground down at all, a crown on it. You can, well, it's dead, you can bleach it from the inside and then you can save it, which was much, much cheaper than a crown and I did that and it worked great. So, I'm very glad that I decided against that crown.	He said that the tooth doesn't have to be ground down at all, a crown on it. You can, well, it's dead, you can bleach it from the inside and then you can save it, which was much, much cheaper than a crown and I did that and it worked great. So, I'm very glad that I decided against that crown.			0	0	0	1
Focus group 1 - 2:2			So, the problem with me is, if there's already the filling in there, it may be that it's either shrinking or enlarging somehow. I don't know exactly. And the tooth just breaks after the filling... And, if that's really the case and the tooth just breaks, and then I have to see if it was actually all done well or do I have to go to someone else again.	[free] So, the problem with me is, if there's already the filling in there, it may be that that either kind of shrinks or enlarges. I don't know exactly. And the tooth just gets broken after the filling... And, if that's really the case and the tooth just gets broken, and then I have to see if it was actually all done well or do I have to go to someone else again.	1	1	0	1
Focus group 1 - 2:7	I decide to be treated because I need to be treated. Because I have pain, for example. Of course, I assume that it will go off without a hitch, and that's the decisive factor for me.	I decide to be treated because I need to be treated. Because I have pain, for example. Of course, I assume that it will go off without a hitch, and that's the decisive factor for me.			0	0	0	1
Code: Competence: Maintaining knowledge {14-0}
Focus group 1 - 1:32			So you can see the differences, professionally as well. So professionally between dentists, there are good dentists, there are not so good dentists. And you do think about, well, I think about changing again and going somewhere else. Yes.	So you can see the differences, professionally as well. So professionally between dentists, there are good dentists, there are not so good dentists. And you do think about, well, I think about changing again and going somewhere else. Yes.	1	1	0	1
Focus group 1 - 1:46	[Question FOR] Yes, some competence.	[Question FOR] Yes, some competence.			0	0	0	1
Focus group 1 - 1:49			Or for example, it's a, I came [unintelligible 00:18:03] with the wisdom tooth. I'm against wisdom teeth being pulled out, for example. [unintelligible 00:18:11] They pulled my wisdom teeth all at once, that's already not competent for me.	Or for example, it's a, I came [unintelligible 00:18:03] with the wisdom tooth. I'm against wisdom teeth being pulled out, for example. [unintelligible 00:18:11] They pulled my wisdom teeth all at once, that's already not competent for me.	1	1	0	1
Focus group 1 - 1:50	[Question FOR] You can also feel that whether a doctor, a dentist is competent or a dentist is competent.	[Question FOR] You can also feel that whether a doctor, a dentist is competent or a dentist is competent.			0	0	0	1
Focus group 1 - 1:56			And her husband, she does it together with her husband as a married couple, they run the and there, so I wouldn't let him at all, because he's so shy, that doesn't work at all. So he's completely incompetent, yes.	And her husband, she does it together with her husband as a married couple, they run the and there, so I wouldn't let him at all, because he's so shy, that doesn't work at all. So he's completely incompetent, yes.	1	1	0	1
Focus group 1 - 1:62	[Question FOR] So the new doctor that I just have now, for some time, for three and a half years, yes, so first of all I notice competence.	So the new doctor that I just have now, for some time, for three and a half years, yes, so first of all I notice competence.			0	0	0	1
Focus group 1 - 1:123	And gave me recommendations of what he was going to do now. Yes, or even the thing that he recommended to me are not necessarily the ones where I would have had to make co-payments. For example, getting amalgam fillings now. Although that is completely covered by the health insurance. So, I've also done more expensive treatments with him. So, I really feel like I can trust him and he recommends w…	And gave me recommendations of what he was going to do now. Yes, or even the thing that he recommended to me are not necessarily the ones where I would have had to make co-payments. For example, getting amalgam fillings now. Although that is completely covered by the health insurance. So, I've also done more expensive treatments with him. So, I really feel like I can trust him and he recommends w…			0	0	0	1
Focus group 1 - 1:128	I think he is very good and competent. For me, he is actually competent because he takes his time. That is, that he doesn't just look over it,	I think he is very good and competent. For me, he is actually competent because he takes his time. That is, that he doesn't just look over it,			0	0	0	1
Code: Patient's constitution {28-0}
Focus group 1 - 1:1	[free] that I really already had very bad teeth as a child, that I probably got my first filling when I was six	that I really already had very bad teeth as a child, that I probably got my first filling at the age of six			0	0	0	1
Focus group 1 - 1:7	I also had bad teeth as a child and got fillings relatively early on. I have also had root canal treatments.	I also had bad teeth as a child and got fillings relatively early on. I have also had root canal treatments.			0	0	0	1
Focus group 1 - 1:11
Focus group 1 - 1:14
Focus group 1 - 1:23		[free] I've actually already had an odyssey with my teeth, with my wisdom teeth.	[free] I've actually already had an odyssey with my teeth, with my wisdom teeth.		1	0	1	1	1
Focus group 1 - 1:26	But I have to say that the dentist always finds something. I have never experienced that I went there and he said everything is fine, yes.	But I have to say that the dentist always finds something. I have never experienced that I went there and he said everything is fine, yes.			0	0	0	1
Focus group 1 - 1:33			I am lucky. I have good teeth. I've actually never had any problems, I don't have any fillings really. I had a corner kind of break off once, so I have, the only thing is that I have, that due to stressful grinding, that my gums have retracted. It's not periodontal disease in that sense, but it's definitely noticeable.	I am lucky. I have good teeth. I've actually never had any problems, I don't have any fillings really. I had a corner kind of break off once, so I have, the only thing is that I have, that due to stressful grinding, that my gums have retracted. It's not periodontal disease in that sense, but it's definitely noticeable.	1	1	0	1
Focus group 1 - 1:77	Well, now I'm also older and I'm slowly starting to get a little bit of something, something has to happen.	Well, in the meantime I'm also older and I'm slowly starting to get a little bit of something, something has to happen.			0	0	0	1
Focus group 1 - 1:132	[Question FOR] so I just have good teeth, I might not have the problems there, toi, toi, toi	[Question FOR] so I just have good teeth, I might not have the problems there, toi, toi, toi			0	0	0	1
Focus group 1 - 1:160			And then I let it go for a couple of years and then I went to another doctor and he said that it's actually too close to the nerve and he doesn't dare go there.	And then I let it go for a couple of years and then I went to another doctor and he said that it's actually too close to the nerve and he doesn't dare go there.	1	1	0	1
Code: Cost-benefit ratio{4-0}
Focus group 1 - 1:156			So, I would if then, because in my family quite a few somehow have dental problems, I would probably first ask there if anyone had experience there and then I would probably also definitely research it online and, yeah, try to, yeah, just weigh it up for me.	[Question AGAINST] So, I would if then, because in my family quite a few somehow have dental problems, I would probably first ask there if anyone had experience there and then I would probably also certainly research it online and, yes, try to, yes, just weigh it up for me.	1	1	0	1
Code: Health insurance affiliation {16-0}
Focus group 1 - 1:19			[Question AGAIN] And then I said, okay, if you have [unintelligible 00:11:37], yes. Then I said, I would talk that [unintelligible 00:11:40] to my health insurance company first.	[Question AGAIN] And then I said, okay, if you have [unintelligible 00:11:37], yes. Then I said, I would talk that [unintelligible 00:11:40] to my health insurance company first.	1	1	0	1
Focus group 1 - 1:21			Yes, I am in a statutory health insurance. And, yes, they told me no, they can't do anything. Yes. I myself was surprised, I can only say.	Yes, I am in a statutory health insurance. And, yes, they told me no, they can't do anything. Yes. I myself was surprised, I can only say.	1	1	0	1
Focus group 1 - 1:91	Even if they once a year, I have to prophylaxis once a year.	Even if they once a year, I have to prophylaxis once a year.			0	0	0	1
Focus group 1 - 1:123	And gave me recommendations of what he was going to do now. Yes, or even the thing that he recommended to me are not necessarily the ones where I would have had to make co-payments. For example, getting amalgam fillings now. Although that is completely covered by the health insurance. So, I've also done more expensive treatments with him. So, I really feel like I can trust him and he recommends w…	And gave me recommendations of what he was going to do now. Yes, or even the thing that he recommended to me are not necessarily the ones where I would have had to make co-payments. For example, getting amalgam fillings now. Although that is completely covered by the health insurance. So, I've also done more expensive treatments with him. So, I really feel like I can trust him and he recommends w…			0	0	0	1
Focus group 1 - 1:127	In the end, we came to it because I'm in a health insurance company where the doctor has a cooperation agreement with the health insurance company, where I always get my teeth cleaned once a year for free. That has paid off for me.	In the end, we came to it because I'm in a health insurance company where the doctor has a cooperation agreement with the health insurance company, where I always get my teeth cleaned once a year for free. That has paid off for me.			0	0	0	1
Code: Possibility of installment payments {4-0}
Focus group 1 - 1:162	And it's also not that easy in every practice to say, I'll pay this in installments like this or how long then.			And it's also not that easy in every practice to say, I'll pay this in installments like this or how long then.	0	1	-1	1	1
Focus group 1 - 1:165			[Question AGAIN] I spoke to my doctor a week ago now about whether I can pay in installments. He didn't tell me anything.	[Question AGAIN] I spoke to my doctor a week ago now about whether I can pay in installments. He didn't tell me anything.	1	1	0	1
Focus group 1 - 1:169	And about the rates, I also still have not received a proposal, no offer, but still no bill. I had somehow found the treatment three weeks before and he probably meant, we'll do a bill later. I don't know yet. Yes. But would probably like to pay in installments.	And about the rates, I also still have not received a proposal, no offer, but still no bill. I had somehow found the treatment three weeks before and he probably meant, we'll do a bill later. I don't know yet. Yes. But would probably like to pay in installments.			0	0	0	1
Code: Organization {6-0}
Focus group 1 - 1:99	then there was also material, oh, uh, I don't know where that is, I'll have a look and then you first look in a few drawers. So that comes across as unprofessional. That's why it's good when the ensemble is right.			then there was also material, oh, uh, I don't know where that is, I'll have a look and then you first look in a few drawers. So that comes across as unprofessional. That's why it's good when the ensemble is right.	0	1	-1	1	1
Code: Profit orientation {27-0}
Focus group 1 - 1:42		I was a bit naive and just let myself be talked into something, so to speak.	[free] was a bit naive and just let myself be talked into something, so to speak.		1	0	1	1	1
Focus group 1 - 1:80	[Question FOR] And you can tell, is he just going for addition now and what he's offering.			And you can tell, is he just going for addition now and what he's offering.	0	1	-1	1	1
Focus group 1 - 1:82			So, I have to say, in any case, that's, that's already going very much in a commercial direction, isn't it? Well, I've heard that several times, also from others. Well, I myself had already had the experience. He wanted to sell me something that I didn't need at all. Yes. So, he says, we have to do this and that and then we take something out, I have caries. Then I went to another, I got a second…	So, I have to say, in any case, this is, this is already going very much in a commercial direction, isn't it? Well, I've heard that several times, also from others. Well, I myself had already had the experience. He wanted to sell me something that I didn't need at all. Yes. So, he says, we have to do this and that and then we take something out, I have caries. Then I went to another, I got a seco…	1	1	0	1
Focus group 1 - 1:88		It's not so commercial.	It's not so commercial.		1	0	1	1	1
Focus group 1 - 1:93			So as a patient, if you don't have the trust there and you believe what he says and that corresponds to the truth. Then I leave right away and go somewhere else. Then I simply have no basis, yes. If he's only after money, yes.	So as a patient, if you don't have the trust there and you believe what he says and that corresponds to the truth. Then I leave right away and go somewhere else. Then I simply have no basis, yes. If he's only after money, yes.	1	1	0	1
Focus group 1 - 1:131	[Question FOR] so I always find it a bit when they come up with all their equipment on a large scale, and I always ask myself, where does it come from, so isn't it rather maybe a doctor who is counting on flushing money into the coffers and the more so to speak			so I always find it rather a bit when they come up with all their equipment on a large scale, and I always ask myself, where does it come from, so isn't it rather perhaps a doctor who is counting on flushing money into the coffers and the more, so to speak, the better?	0	1	-1	1	1
Focus group 1 - 1:133	[Question FOR] but I would be there rather always so a bit skeptical. So, I definitely find that with other doctors, dermatologists, where everything is very shiny. They always offer you additional services. Don't you want to do that.And with the dentist, I've been lucky so far now that they haven't talked me into anything now, I had the feeling. But, it was not necessary, from there.			but I would be there rather always so a bit skeptical. So, I definitely find that with other doctors, dermatologists, where everything is very shiny. They always offer additional services. Don't you want to do that.And with the dentist, I've been lucky so far now that they haven't talked me into anything now, I had the feeling. But, it was not necessary, from there.	0	1	-1	1	1
Focus group 1 - 1:154			Or from there once also I have also rejected once, there I have there a cost estimate have made there. And it seemed so utopian to me that I didn't even have it done in the first place.	Or from there once also I have also rejected once, there I have there a cost estimate have made there. And it seemed so utopian to me that I didn't even have it done in the first place.	1	1	0	1
			Interviewer: Yes. And what was the alternative for you then?	Interviewer: Yes. And what was the alternative for you then?
			Yes, so we got a second opinion that it doesn't have to be. So, [unintelligible 00:42:25] utopian calculation and revolves around how much people earn and there, yes, you have to watch out a bit. Otherwise you can become poor, even as a patient.	Yes, so we got a second opinion that it doesn't have to be. So, [unintelligible 00:42:25] utopian calculation and revolves around how much people earn and there, yes, you have to watch out a bit. Otherwise you can become poor, even as a patient.	1	1	0	1
Code: Respect for patient {22-0}
Focus group 1 - 1:168			[Question AGAIN] Because, for example, I get so quite a lot of fillings. Did he mean, it's already enough cheap (laughs) and that's good material and so on.	[Question AGAIN] Because, for example, I get so quite a lot of fillings. Did he mean, it's already enough cheap (laughs) and that's good material and so on.	1	1	0	1
Focus group 1 - 2:6
Code: Self-confidence of dentist{6-0}
Focus group 1 - 1:40
Focus group 1 - 1:56			And her husband, she does it together with her husband as a married couple, they run the and there, so I wouldn't let him at all, because he's so shy, that doesn't work at all. So he's completely incompetent, yes.	And her husband, she does it together with her husband as a married couple, they run the and there, so I wouldn't let him at all, because he's so shy, that doesn't work at all. So he's completely incompetent, yes.	1	1	0	1
Focus group 1 - 1:71			or I already realize that he is insecure or what, then I look for something else right away.	or I already realize that he is insecure or what, then I look for something else right away.	1	1	0	1
Focus group 1 - 1:140			[Question AGAINST] but he was also so totally nervous himself somehow. So, he didn't calm me down at all. Rather, he made me even more nervous.	but he was also so totally nervous himself somehow. Well, he didn't calm me down at all. Rather, he made me even more nervous.	1	1	0	1
Focus group 1 - 1:160			And then I let it go for a couple of years and then I went to another doctor and he said that it's actually too close to the nerve and he doesn't dare go there.	And then I let it go for a couple of years and then I went to another doctor and he said that it's actually too close to the nerve and he doesn't dare go there.	1	1	0	1
Code: Specialist {8-0}
Focus group 1 - 1:139	And there I was at a dentist who specializes in anxiety patients	And there I was at a dentist who specializes in anxiety patients			0	0	0	1
Code: Actual costs not calculable {3-0}
Focus group 1 - 1:163			You also don't know what it will cost in the end. So not exactly at least. Yes. Exactly.	[Question AGAINST] You also don't know what it's going to cost in the end. So not exactly at least. Yes. Exactly.	1	1	0	1
Code: Trust in dentist {44-0}
Focus group 1- 1:61	[Question FOR] I think the trust aspect is quite important.	I find the trust aspect quite important.			0	0	0	1
Focus group 1 - 1:66	Yes, trust, well, I trust him totally somehow. Because how he starts with x-rays. The first time I was there, he got an overview of the whole set of teeth. He has that as a basis and, yes, trust, that's important for me.	Yes, trust, well, I trust him totally somehow. Because how he starts with x-rays. The first time I was there, he got an overview of the whole set of teeth. He has that as a basis and, yes, trust, that's important for me.			0	0	0	1
Focus group 1 - 1:68		That is very important. Trust, no matter where you go. So, if I don't have trust, then you can turn around right away. Then you can actually go again.	That is very important. Trust, no matter where you go. So, if I don't have trust, then you can turn around right away. Then you can actually go again.		1	0	1	1	1
Focus group 1 - 1:70			So, if I don't have the confidence, then,	So, if I don't have the confidence, then,	1	1	0	1
Focus group 1 - 1:85	[Question FOR] There goes [unintelligible 00:24:25] apart, they tell something. And then as a patient you stand there and have to buy it or believe it. Yes? Because you have no idea. But he can tell you something else. Yes.			There goes [unintelligible 00:24:25] apart, they tell something. And then as a patient you stand there and have to buy it or believe it. Yes? Because you have no idea. But he can tell you something else. Yes.	0	1	-1	1	1
Focus group 1 - 1:93			So as a patient, if you don't have the trust there and you believe what he says and that corresponds to the truth. Then I leave right away and go somewhere else. Then I simply have no basis, yes. If he's only after money, yes.	So as a patient, if you don't have the trust there and you believe what he says and that corresponds to the truth. Then I leave right away and go somewhere else. Then I simply have no basis, yes. If he's only after money, yes.	1	1	0	1
Focus group 1 - 1:109	I always have this trust, which is perhaps not always so good in the end. But, yes, I know my way around a bit, but always to have this trust.	I always have this trust, which is perhaps not always so good in the end. But, yes, I know my way around a bit, but always to have this trust.			0	0	0	1
Focus group 1 - 1:123	And gave me recommendations of what he was going to do now. Yes, or even the thing that he recommended to me are not necessarily the ones where I would have had to make co-payments. For example, getting amalgam fillings now. Although that is completely covered by the health insurance. So, I've also done more expensive treatments with him. So, I really feel like I can trust him and he recommends w…	And gave me recommendations of what he was going to do now. Yes, or even the thing that he recommended to me are not necessarily the ones where I would have had to make co-payments. For example, getting amalgam fillings now. Although that is completely covered by the health insurance. So, I've also done more expensive treatments with him. So, I really feel like I can trust him and he recommends w…			0	0	0	1
Focus group 1 - 1:129	I also build up a certain, precise, relationship of trust within myself.	I also build up a certain, precise, relationship of trust within myself.			0	0	0	1
Focus group 1 - 1:154			Or from there once also I have also rejected once, there I have there a cost estimate have made there. And it seemed so utopian to me that I didn't even have it done in the first place.	Or from there once also I have also rejected once, there I have there a cost estimate have made there. And it seemed so utopian to me that I didn't even have it done in the first place.	1	1	0	1
			Interviewer: Yes. And what was the alternative for you then?	Interviewer: Yes. And what was the alternative for you then?
			Yes, so we got a second opinion that it doesn't have to be. So, [unintelligible 00:42:25] utopian calculation and revolves around how much people earn and there, yes, you have to watch out a bit. Otherwise you can become poor, even as a patient.	Yes, so we got a second opinion that it doesn't have to be. So, [unintelligible 00:42:25] utopian calculation and revolves around how much people earn and there, yes, you have to watch out a bit. Otherwise you can become poor, even as a patient.	1	1	0	1
Code: Compatibility {13-0}
Focus group 1 - 1:69			[Question FOR] Just with health. I mean, if he messes up, in German, or makes a mess, then that's not exactly so tingly, on me, is it? If he slips there holes or something in the treatment.	Especially with health. I mean, if he messes up, in German, or makes a mess, then that's not exactly so tingly, on me, is it? If he slips there holes or something in the treatment.	1	1	0	1
Focus group 1 - 1:108	When they tell me this has to be done, I always say, yes, if it's good for my health, if my teeth are still alive in ten years, I'll pay everything I have, I'll sell my apartment, cars, everything for my health.	When they tell me this has to be done, I always say, yes, if it's good for my health, if my teeth are still alive in ten years, I'll pay everything I have, I'll sell my apartment, cars, everything for my health.			0	0	0	1
Focus group 1 - 1:148			[Question AGAIN] is taken from outside then directly with a splint, one takes antibiotic, which is also quite bad for me, I constantly take some antibiotic, which is then also afterwards quite a lot of effect.	is from outside then directly with a splint, one takes antibiotic, which is also quite bad for me, I constantly take some antibiotic, which is then also afterwards quite a lot of effect.	1	1	0	1
Focus group 1 - 1:155			why I would probably decide against some filling, for example, would be the material. So, if that then affects the body otherwise, then I would be careful there. Because, I was very lucky so that I actually did not have so effects with the materials, but I think that my body would react to some and that it is too delicate for me simply, if I wear that for a long time and that costs a lot and I th…	why I would probably decide against some filling, for example, would be the material. So, if that then affects the body otherwise, then I would be careful there. Because, I was very lucky so that I actually did not have so effects with the materials, but I think that my body would react to some and that it is too delicate for me simply, if I wear that for a long time and that costs a lot and I th…	1	1	0	1
Code: Many years with a dentist {8-0}
Focus group 1 - 1:29	And then she quit, the dentist. She was a regular dentist. So I've been going there for 15 years.	And then she quit, the dentist. She was a regular dentist. So I've been going there for 15 years.			0	0	0	1
Focus group 1 1:37	go now once still in city1, because I come halt from city1 and also consider, I have the dentist only changed from my childhood dentist	[free] go now once still in city1, because I come just from city1 and also consider, I have changed the dentist only from my childhood dentist			0	0	0	1
Code: Prevention and prophylaxis {23-0}
Focus group 1 - 1:2		I'm thinking about getting supplemental health insurance now Dental...	[free] I'm thinking about getting supplemental health insurance now dental...		1	0	1	1	1
		Interviewer: Supplementary dental insurance.	Interviewer: Supplementary dental insurance.
		...if that might do anything for me today	...if that might do anything for me today
Focus group 1 - 1:25	So I always go once a year for prophylactic checkups. I also have everything checked out, yes.	So I always go once a year for prophylactic checkups. I also have everything checked out, yes.			0	0	0	1
Focus group 1 - 1:36	I also go to the prophylaxis just once a year	I also go to the prophylaxis just once a year			0	0	0	1
Focus group 1 - 1:127	In the end, we came to it because I'm in a health insurance company where the doctor has a cooperation agreement with the health insurance company, where I always get my teeth cleaned once a year for free. That has paid off for me.	In the end, we came to it because I'm in a health insurance company where the doctor has a cooperation agreement with the health insurance company, where I always get my teeth cleaned once a year for free. That has paid off for me.			0	0	0	1
Focus group 1 - 1:177	So, cleaning the teeth, prophylaxis, and having a check to see if everything is okay. Well, that's important, because everything in the head area can be very dangerous, as I read up on the internet.	So, cleaning the teeth, prophylaxis, and having a check to see if everything is okay. Well, that's important, because everything in the head area can be very dangerous, as I read up on the internet.			0	0	0	1
Code: Waiting time for appointment {9-0}
Focus group 1 - 1:102		and also maybe not have to wait too long for an appointment. That one then also, if one has acutely a problem that one finds perhaps a dentist, with a good evaluation, in the proximity of its residence, but three months on a date must wait, then one looks perhaps nevertheless for another.	and also maybe not have to wait too long for an appointment. That one then also, if one has acutely a problem that one finds perhaps a dentist, with a good evaluation, in the proximity of its residence, but three months on a date must wait, then one looks perhaps nevertheless for another.		1	1	0	1
Focus group 1 - 1:116	[Question FOR] always also with the boss of the practice. Only with the boss. Difficult with appointments, but you can still manage. Yes.	[Question FOR] always also with the boss of the practice. Only with the boss. Difficult with appointments, but you can still manage. Yes.			0	0	0	1
Code: Dentsist: Age {7-0}
Focus group 1 - 1:44
Focus group 1 - 1:75	[Question FOR] Well, this is a young dentist now, so with all, yeah, you can tell. Yes.	[Question FOR] Well, this is a young dentist now, so with all, yeah, you can tell. Yes.			0	0	0	1
Code: Dentist: Nationality {4-0}
Focus group 1 - 1:30			Then they stopped and now a Croatian woman came and took over and I'm not satisfied either.	Then they stopped and now a Croatian woman came and took over and I'm not satisfied either.	1	1	0	1
Code: Dentist: Academic title {3-0}
Focus group 1 - 1:116	always with the boss of the practice. Only with the boss. Difficult with appointments, but you can still manage. Yes.	always with the boss of the practice. Only with the boss. Difficult with appointments, but you can still manage. Yes.			0	0	0	1
Code: Tooth preservation (dentition regarding functionality) {8-0}
Focus group 1 - 1:18			I would like to keep as much as possible naturally. Do not make extra new things and so.	I would like to keep as much as possible naturally. Do not make extra new things and so.	1	1	0	1
Focus group 1 - 1:108	When they tell me this has to be done, I always say, yes, if it's good for my health, if my teeth are still alive in ten years, I'll pay everything I have, I'll sell my apartment, cars, everything for my health.	When they tell me this has to be done, I always say, yes, if it's good for my health, if my teeth are still alive in ten years, I'll pay everything I have, I'll sell my apartment, cars, everything for my health.			0	0	0	1
Focus group 1 - 1:112	I'm like that, costs really don't matter if there are only such bad teeth. And I would like to have teeth in ten years, maybe 50 percent.	I'm like that, costs really don't matter if there are only such bad teeth. And I would like to have teeth in ten years, maybe 50 percent.			0	0	0	1
Code: Tooth preservation (teeth) {24-0}
Focus group 1 - 1:9	Went to another dentist who then had quite a great innovative treatment and I was able to keep my tooth. Have decided to	Went to another dentist who then had quite a great innovative treatment and I was able to keep my tooth. Have decided to			0	0	0	1
Focus group 1 - 1:141			[Question AGAIN] And he just wanted to give me a crown, on the front of the incisor, and of course that costs a lot of money and, yeah, the tooth just gets broken.	[Question AGAIN] And he just wanted to give me a crown, on the front of the incisor, and of course that costs a lot of money and, yeah, the tooth just gets broken.	1	1	0	1
Focus group 1 - 1:143	He said that the tooth doesn't have to be ground down at all, a crown on it. You can, well, it's dead, you can bleach it from the inside and then you can save it, which was much, much cheaper than a crown and I did that and it worked great. So, I'm very glad that I decided against that crown.	[Question AGAINST] He said that the tooth does not have to be ground down at all, a crown on it. You can, well, it's dead, you can bleach it from the inside and then you can save it, which was much, much cheaper than a crown and that's what I did and it worked great. So, I'm very glad that I decided against that crown.			0	0	0	1
Focus group 1 - 1:151	You must first try to save the tooth	You must first try to save the tooth			0	0	0	1
Focus group 1 - 2:2		So, the problem with me is, if there's already the filling in there, it may be that that's either shrinking or enlarging somehow. I don't know exactly. And the tooth just breaks after the filling... And, if that's really the case and the tooth just breaks, and then I have to see if it was actually all done well or do I have to go to someone else again.	So, the problem with me is, if there's already the filling in there, it may be that that's either shrinking or enlarging somehow. I don't know exactly. And the tooth just breaks after the filling... And, if that's really the case and the tooth just breaks, and then I have to see if it was actually all done well or do I have to go to someone else again.		1	0	1	1	1
Code: Co-payment by patient {104-0}
Focus group 1 - 1:10			also with fillings I have already had so decisions, which should now purely, how much money I must pay in addition and so on	[free] also with fillings I have already had such decisions, which ones should go in now, how much money I have to pay for it and so on	1	1	0	1
Focus group 1 - 1:12			Except for the necks of the teeth, which have now receded, and there was the decision last year, what I would have there, so there I would have a bigger thing, where I would have to pay a co-payment, that was the biggest thing for me so far and I also changed dentists in the course of that.	Except for the necks of the teeth, which have now receded, and there was the decision last year, what I would have there, so I would have a bigger thing, where I would have to pay a co-payment, that was the biggest thing for me so far and I have also changed dentists in the course of that.	1	1	0	1
Focus group 1 - 1:34			That's why I have a grinding splint. I don't know if this is also considered a medical treatment measure. Unfortunately, it broke. Since then I don't wear them anymore. Because, yes, I am still a student and I would have to have it replaced. I haven't done it yet. Because they also, you have to pay for them yourself.	That's why I have a grinding splint. I don't know if this is also considered a medical treatment measure. Unfortunately, it broke. Since then I don't wear them anymore. Because, yes, I am still a student and I would have to have it replaced. I haven't done it yet. Because they also, you have to pay for them yourself.	1	1	0	1
Focus group 1 - 1:35			And I just did not replace it, because I would have had to pay for it completely and that would have been somehow, somehow over 1000 euros or what they said at the time and so far I have now also, they have not shifted again so that I would have regretted the decision.	And I didn't have it replaced because I would have had to pay for it completely and that would have been somehow over 1,000 euros or whatever they said at the time and so far I haven't moved again in such a way that I would have regretted the decision.	1	1	0	1
Focus group 1 - 1:45	[Question FOR] The cost factor.			The cost factor.	0	1	-1	1	1
Focus group 1 - 1:47	[Question FOR] How much do you have to pay in addition. That is also a cost factor. It is expensive. Dentist is expensive.			How much do you have to pay in addition? That is also a cost factor. It is expensive. A dentist is expensive.	0	1	-1	1	1
Focus group 1 - 1:79	[Question FOR] So, I'm there, for example, also with costs and so, I'm also so skeptical and I also pay attention there.			So, I'm there, for example, also with costs and so, I'm also so skeptical and also pay attention there.	0	1	-1	1	1
Focus group 1 - 1:84			Well, I got a second opinion and now I have another dentist and I told him that and he said, yes, that's not necessary. So, then you would have paid 1500 euros and that does not have to be. Is unnecessary, he says. Then he also x-rayed, x-rayed below and above and so on. Yes, what can I say to that.	Well, I got a second opinion and now I have another dentist and I told him that and he said, yes, that's not necessary. So, then you would have paid 1500 euros and that does not have to be. Is unnecessary, he says. Then he also x-rayed, x-rayed below and above and so on. Yes, what can I say to that.	1	1	0	1
Focus group 1 - 1:106
Focus group 1 - 1:108	[Question FOR] When they tell me this has to be done, I always say, yes, if it's good for my health, if my teeth are still alive in ten years, I'll pay for everything I have, I'll sell my apartment, cars, everything for my health.	[Question FOR] When they tell me this has to be done, I always say, yes, if it's good for my health, if my teeth are still alive in ten years, I'll pay for everything I have, I'll sell my apartment, cars, everything for my health.			0	0	0	1
Focus group 1 - 1:110	[Question FOR] For example, during some operation they recommended me to use a laser, which then cost 200 euros on top of that. That was not so much, but I don't know either.	[Question FOR] For example, during some operation they recommended me to use a laser, which then cost 200 euros on top of that. That was not so much, but I don't know either.			0	0	0	1
Focus group 1 - 1:123	And gave me recommendations of what he was going to do now. Yes, or even the thing that he recommended to me are not necessarily the ones where I would have had to make co-payments. For example, getting amalgam fillings now. Although that is completely covered by the health insurance. So, I've also done more expensive treatments with him. So, I really feel like I can trust him and he recommends w…	And gave me recommendations of what he was going to do now. Yes, or even the thing that he recommended to me are not necessarily the ones where I would have had to make co-payments. For example, getting amalgam fillings now. Although that is completely covered by the health insurance. So, I've also done more expensive treatments with him. So, I really feel like I can trust him and he recommends w…			0	0	0	1
Focus group 1 - 1:127	In the end, we came to it because I'm in a health insurance company where the doctor has a cooperation agreement with the health insurance company, where I always get my teeth cleaned once a year for free. That has paid off for me.	In the end, we came to it because I'm in a health insurance company where the doctor has a cooperation agreement with the health insurance company, where I always get my teeth cleaned once a year for free. That has paid off for me.			0	0	0	1
Focus group 1 - 1:141			[Question AGAIN] And he just wanted to give me a crown, on the front of the incisor, and of course that costs a lot of money and, yeah, the tooth just gets broken.	And he just wanted to give me a crown, on the front of the incisor, and of course that costs a lot of money and, yes, the tooth is just broken.	1	1	0	1
Focus group 1 - 1:143	He said that the tooth doesn't have to be ground down at all, a crown on it. You can, well, it's dead, you can bleach it from the inside and then you can save it, which was much, much cheaper than a crown and I did that and it worked great. So, I'm very glad that I decided against that crown.			He said that the tooth doesn't have to be ground down at all, a crown on it. You can, well, it's dead, you can bleach it from the inside and then you can save it, which was much, much cheaper than a crown and I did that and it worked great. So, I'm very glad that I decided against that crown.	0	1	-1	1	1
Focus group 1 - 1:152	So, I decided against it and I would probably now also, we're talking about these crowns, so the teeth where the root tip resections were done, now have to be crowned. And they said but that's, you never know whether the tooth then feels good or not, whether that's then in five years again a new investment, but I would probably still say, we'll do the crown first, because, probably there is then …			So, I decided against it and I would probably now also, we're talking about these crowns, so the teeth where the root tip resections were done, now have to be crowned. And they said but that's, you never know whether the tooth then feels good or not, whether that's then in five years again a new investment, but I would probably still say, we'll do the crown first, because, probably there is then …	0	1	-1	1	1
Focus group 1 - 1:153	And the problem with the dentist is that he said we just wouldn't try with crowns right now, because that just costs a lot of money and you never know if it's still going to feel good in five years, or in a year. I don't know. I would say now, I still say, I spend money, I try it with crown and if then but feels bad or any problem, then I would decide now also against implant and tooth extraction…			[Question AGAIN] And the problem with the dentist is that he said we just wouldn't try with crowns right now, because that just costs a lot of money and you never know if that's still going to feel good in five years then, or in a year. I don't know. I would say now, I still say, I spend money, I try it with crown and if then but feels bad or any problem, then I would decide now also against impl…	0	1	-1	1	1
Focus group 1 - 1:154			Or from there once also I have also rejected once, there I have there a cost estimate have made there. And it seemed so utopian to me that I didn't even have it done in the first place.	Or from there once also I have also rejected once, there I have there a cost estimate have made there. And it seemed so utopian to me that I didn't even have it done in the first place.	1	1	0	1
			Interviewer: Yes. And what was the alternative for you then?	Interviewer: Yes. And what was the alternative for you then?
			Yes, so we got a second opinion that it doesn't have to be. So, [unintelligible 00:42:25] utopian calculation and revolves around how much people earn and there, yes, you have to watch out a bit. Otherwise you can become poor, even as a patient.	Yes, so we got a second opinion that it doesn't have to be. So, [unintelligible 00:42:25] utopian calculation and revolves around how much people earn and there, yes, you have to watch out a bit. Otherwise you can become poor, even as a patient.	1	1	0	1
Focus group 1 - 1:155			[Question AGAINST] why I would probably decide against some filling, for example, would be the material. So, if that then affects the body otherwise, then I would be careful there. Because, I was very lucky so that I actually had not so effects with the materials, but I think that my body would react to some and that it is too delicate for me simply, if I wear that for a long time and that costs …	why I would probably decide against some filling, for example, would be the material. So, if that then affects the body otherwise, then I would be careful there. Because, I was very lucky so that I actually did not have so effects with the materials, but I think that my body would react to some and that it is too delicate for me simply, if I wear that for a long time and that costs a lot and I th…	1	1	0	1
Focus group 1 - 1:161			[Question AGAINST] What has not yet been addressed perhaps so clearly, costs. So, there I would not, if there are really quite a lot of problems, you could say, I go to the dentist every day, but you have to postpone, for example, in my case, I have now found a new apartment, I have now paid deposit, I have the month 500 euros already paid for the filling and for surgery and you just postpone the…	What has perhaps not yet been addressed so clearly, costs. Well, I wouldn't, if there are really a lot of problems, you could say, I go to the dentist every day, but you have to postpone, for example, in my case, I've now found a new apartment, I've now paid deposit, I've already paid the month 500 euros for the filling and for surgery and you just postpone the appointments, because you can't get…	1	1	0	1
Focus group 1 - 1:164			Cost, of course, is also a reason where you say, I'll postpone for now or I'll cancel for now, I won't do it. Yes.	Cost, of course, is also a reason where you say, I'll postpone for now or I'll cancel for now, I won't do it. Yes.	1	1	0	1
Focus group 1 - 1:174			And I discussed this with my dentist. Well, he also gave me a cost estimate, but that was too... high for me. Yes.	And I discussed this with my dentist. Well, he also gave me a cost estimate, but that was too... high for me. Yes.	1	1	0	1
Code: Second offer {14-0}
Focus group 1 - 1:5
Focus group 1 - 1:83			Then I went to another one, I got a second opinion, then, so I did once and that wasn't right at all, yes. So that's, you also have to be very careful, yes.	Then I went to another one, I got a second opinion, then, so I did once and that wasn't right at all, yes. So that's, you also have to be very careful, yes.	1	1	0	1
Focus group 1 - 1:84			Well, I got a second opinion and now I have another dentist and I told him that and he said, yes, that's not necessary. So, then you would have paid 1500 euros and that does not have to be. Is unnecessary, he says. Then he also x-rayed, x-rayed below and above and so on. Yes, what can I say to that.	Well, I got a second opinion and now I have another dentist and I told him that and he said, yes, that's not necessary. So, then you would have paid 1500 euros and that does not have to be. Is unnecessary, he says. Then he also x-rayed, x-rayed below and above and so on. Yes, what can I say to that.	1	1	0	1
Focus group 1 - 1:142			And then I went to the dentist where I am now and he gave me completely different advice.	And then I went to the dentist where I am now and he gave me completely different advice.	1	1	0	1
Focus group 1 - 1:144			[Question AGAIN] Yes, I have [unintelligible 00:38:50] , that I have now decided against three more root tip resections. I'm sure you're familiar with that, right? Root tip resection? Yeah definitely, we'll just go ahead. Definitely, everybody else doesn't. Why is that? Yes, of course, you want to hear a second opinion.	[Question AGAIN] Yes, I have [unintelligible 00:38:50] , that I have now decided against three more root tip resections. I'm sure you're familiar with that, right? Root tip resection? Yeah definitely, we'll just go ahead. Definitely, everybody else doesn't. Why is that? Yes, of course you want to hear a second opinion.	1	1	0	1
Focus group 1 - 1:150			[Question AGAINST] I don't see the point now and I thought to myself, before I now again somehow have myself cut, I'll go and ask first. And when I then asked, they actually find, this root tip resection not right at all, because there would have to be redone first root canal treatment and again somehow then only then root tip resection and maybe not after all.	I do not see the point now and I thought to myself, before I now again somehow let me cut, I go times first ask. And when I then asked, they actually find this root tip resection not right at all, because there would have to be redone first root canal treatment and again somehow then only then root tip resection and maybe not after all.	1	1	0	1
Focus group 1 - 1:157			[Question AGAIN] And if I really felt now, that is, I had to listen to a second opinion from another doctor, I would certainly do that. But so far, I haven't had a case like that either. But that would be one of those things for me that I wouldn't just do.	[Question AGAIN] And if I really felt now, that is, I had to listen to a second opinion from another doctor, I would certainly do that. But so far, I haven't had a case like that either. But that would be one of those things for me that I wouldn't just do.	1	1	0	1
Focus group 1 - 1:159			With me it was only with the wisdom teeth after the first surgery, I was actually so afraid that I had talked about it with my orthodontist and she said that it was actually not so necessary. And then I let it rest for a few years and then I went to another doctor and he said that it was actually too close to the nerve and he didn't dare to do it.	With me it was only with the wisdom teeth after the first surgery, I was actually so afraid that I had talked about it with my orthodontist and she said that it was actually not so necessary. And then I let it rest for a few years and then I went to another doctor and he said that it's actually too close to the nerve and he doesn't dare to do it.	1	1	0	1
Code: Interhuman relations of dentist/staff {32-0}
Focus group 1 - 1:76	And also the nicer approach. That was just there, yes, to have a look, a bit of tartar and at most a filling and that was it. And he also explains and first of all the conversation, there's a warm-up phase and…	And also the nicer approach. That was just there, yes, to have a look, a bit of tartar and at most a filling and that was it. And he also explains and first of all the conversation, there's a warm-up phase and…			0	0	0	1
Focus group 1 - 1:121	it's also like that, you come in, look them in the eye. He really asks you honestly how you're doing and how things are going. And then, during the first conversation, nothing was done at all. I was there, he took a look at it.	it's also like that, you come in, look them in the eye. He really asks you honestly how you're doing and how things are going. And then, during the first conversation, nothing was done at all. I was there, he took a look at it.			0	0	0	1
						Number of zeros		176	39
						Number of items		215
						Intercoder-agreement (ICA) [%]		81.8605
Legend:	[Question FOR]	initially "unclear" statement, resorted according to the context of the transcript’s content: responding to the question on reasons for choice
	[Question AGAINST]	initially "unclear" statement, resorted according to the context of the transcript’s content: responding to the question on reasons against choice
	[free]	initially "unclear" statement, resorted according to the context of the transcript’s content: not responding to the question on reasons for/against choice but further on (introduction round, or second part)
		"unclear" statement, not presented in this table
