# Supplementary material for: Reasons for (not) choosing dental treatments—A qualitative study based on patients’ perspective
Source: PLoS One. 2022 May 25;17(5):e0267656. doi: 10.1371/journal.pone.0267656 (PMC9132305; doi:10.1371/journal.pone.0267656)
Supplement: S11 File — (XLSX) [file pone.0267656.s011.xlsx]

## Sheet: Overview & analysis
Categories	Subcategories	No.	Reasons	Title of excel-sheet including abbreviation of category, subcategory, no. of reasons, and short form of reasons	Number of statements on reasons for choosing dental treatments	Share of statements on reasons for choosing dental treatments [%]	Number of statements on reasons for NOT choosing dental treatments	Share of statements on reasons for NOT choosing dental treatments [%]	Total number of statements on reasons for (NOT) choosing dental treatments	Number of "unclear" statements
(H) Health care service	(1) Preconditions	1	current complaints	(H)(1)1 current complaints	4	0.666667	2	0.333333	6	2
		2	self-diagnosis	(H)(1)2 self-diagnosis	34	0.566667	26	0.433333	60	9
		3	patient's constitution	(H)(1)3 patient's constitution	15	0.6	10	0.4	25	3
		4	professional recommendation	(H)(1)4 prof. recommendation	12	0.666667	6	0.333333	18	3
		5	prevention	(H)(1)5 prevention	22	0.956522	1	0.0434783	23	0
	(2) Treatment	6	duration of treatment	(H)(2)6 duration of treatment	5	0.833333	1	0.166667	6	1
		7	complaints during treatment process	(H)(2)7 complaints during t.p.	6	0.4	9	0.6	15	3
	(3) Costs	8	"Bonus booklet"	(H)(3)8 "Bonus booklet"	3	1	0	0	3	0
		9	"Bonus program"	(H)(3)9 "Bonus program"	1	1	0	0	1	0
		10	out-of-pocket payment	(H)(3)10 out-of-pocket payment	60	0.631579	35	0.368421	95	9
		11	income	(H)(3)11 income	1	0.5	1	0.5	2	1
		12	cost-benefit	(H)(3)12 cost-benefit	2	0.5	2	0.5	4	0
		13	insurance coverage	(H)(3)13 insurance coverage	11	0.6875	5	0.3125	16	0
		14	installment	(H)(3)14 installment	3	0.75	1	0.25	4	0
		15	actual costs	(H)(3)15 actual costs	1	0.333333	2	0.666667	3	0
		16	dental supplementary insurance	(H)(3)16 dent suppl insurance	10	0.909091	1	0.0909091	11	0
		17	second offer	(H)(3)17 second offer	5	0.277778	13	0.722222	18	1
	(4) Outcomes	18	aesthetics	(H)(4)18 aesthetics	5	0.454545	6	0.545455	11	1
		19	complaints after treatment	(H)(4)19 complaints after t.	5	0.454545	6	0.545455	11	0
		20	durability	(H)(4)20 durability	6	0.5	6	0.5	12	0
		21	Influence on health	(H)(4)21 influence on health	3	0.428571	4	0.571429	7	0
		22	functionality	(H)(4)22 functionality	18	0.580645	13	0.419355	31	1
		23	holism	(H)(4)23 holism	5	0.714286	2	0.285714	7	0
		24	compatibility	(H)(4)24 compatibility	3	0.230769	10	0.769231	13	0
(D) Dentist & dental office	(5) Professional skills	25	training	(D)(5)25 training	8	0.727273	3	0.272727	11	1
		26	adequate advice	(D)(5)26 adequate advice	0	0	2	1	2	0
		27	work experience	(D)(5)27 work experience	33	0.785714	9	0.214286	42	4
		28	medical error	(D)(5)28 medical error	0	0	3	1	3	6
		29	flexibility	(D)(5)29 flexibility	1	0.0714286	13	0.928571	14	2
		30	accuracy	(D)(5)30 accuracy	6	0.857143	1	0.142857	7	0
		31	interdisciplinarity	(D)(5)31 interdisciplinarity	6	0.75	2	0.25	8	3
		32	professional treatment and costs information	(D)(5)32 prof. t. and cost info	18	0.529412	16	0.470588	34	5
		33	calmness	(D)(5)33 calmness	2	0.666667	1	0.333333	3	0
	(6) Social skills	34	language barrier	(D)(5)34 language barrier	1	0.25	3	0.75	4	0
		35	presentation of alternatives	(D)(6)35 presentation of alt.	8	0.8	2	0.2	10	0
		36	obtrusiveness	(D)(6)36 obtrusiveness	4	0.666667	2	0.333333	6	1
		37	appearance	(D)(6)37 appearance	1	0.5	1	0.5	2	0
		38	courtesy / friendliness	(D)(6)38 courtesy friendli.	9	0.75	3	0.25	12	5
		39	ability to take criticism	(D)(6)39 ability to take critic	2	1	0	0	2	0
		40	patient opinion	(D)(6)40 patient opinion	14	0.482759	15	0.517241	29	3
		41	profit orientation	(D)(6)41 profit orientation	9	0.428571	12	0.571429	21	6
		42	seriousness	(D)(6)42 seriousness	2	0.666667	1	0.333333	3	0
		43	trust	(D)(6)43 trust	39	0.609375	25	0.390625	64	4
		44	dentist takes time	(D)(6)44 dentist takes time	1	0.166667	5	0.833333	6	0
		45	interhuman relations	(D)(6)45 interhuman relations	17	0.586207	12	0.413793	29	3
	(7) Office staff & equipment	46	medical staff (not dentist)	(D)(7)46 medical staff (not d.)	5	0.833333	1	0.166667	6	1
		47	medical-technical equipment	(D)(7)47 medical-technical equ.	17	0.68	8	0.32	25	1
		48	non-medical equipment	(D)(7)48 non-medical equipment	3	0.5	3	0.5	6	1
		49	non-medical staff	(D)(7)49 non-medical staff	2	1	0	0	2	0
	(8) Office processes	50	coordination	(D)(8)50 coordination	0	0	6	1	6	0
		51	hygiene	(D)(8)51 hygiene	1	0.2	4	0.8	5	0
		52	patient orientation	(D)(8)52 patient orientation	4	0.571429	3	0.428571	7	0
		53	waiting time	(D)(8)53 waiting time	12	0.705882	5	0.294118	17	2
Legend:	(H)	category "Health care service"
	(D)	category "Dentist & dental office"
	(1)	subcategory "Preconditions"
	(2)	subcategory "Treatment"
	(3)	subcategory "Costs"
	(4)	subcategory "Outcomes"
	(5)	subcategory "Professional skills"
	(6)	subcategory "Social skills"
	(7)	subcategory "Office staff & equipment"
	(8)	subcategory "Office processes"

## Sheet: (H)(1)1 current complaints
Codes allocated to reasons including number of statements ({n}), no. of focus group and source of transcript, no. of statements in transcripts, overall no. of statements, and researchers' abbreviation	Statements on reason for choosing dental treatments, by researcher SF & MD	Number of statements on reason for choosing dental treatments, by researcher SF & MD	Statements on reason for NOT choosing dental treatments, by researcher SF & MD	Number of statements on reason for NOT choosing dental treatments, by researcher SF & MD	"Unclear" statements, by researcher SF & MD	Number of "unclear" statements, by researcher SF & MD	Total number of statements (without "Unclear"), by researcher SF & MD
Codes and citation characteristics (Focus group no. and ID of quotes)	Reason FOR	No. of "Reason FOR"	Reason AGAINST	No. of "Reason AGAINST"	Unclear	No. of "Unclear"	Total No. (without "Unclear")
Number of statements in column		4		2		2	6
Code: Current complaints {8-0}
Focus group 1 - 1:24					[free] I know what it means to have a toothache.	1
Focus group 1 - 2:7	I decide to be treated because I need to be treated. Because I have pain, for example. So I naturally assume that it will go off without a hitch, and that's the decisive factor for me.	1
Focus group 2 - 3:10			So I was told, twelve years ago I was at a checkup, X-rays were taken- "operate immediately, pull out three teeth now, you can't go on vacation! Oh God!" That was twelve years ago. I had no complaints. I decided against it, I'm happy until now.	1
Focus group 2 - 3:104	The teeth that are next to it, i.e. with any crowns or bridges - the teeth that are next to it, which are still completely okay, are attacked by this grinding and that - because arguments like that work. That was a very, very important argument for me and I had a... they only went out at the top because of the periodontal disease and here at the top right I still had a tooth at the very back, the…	1
Focus group 2 - 3:139			Let's take for example, this thing needs to be examined, where I say to myself, no, I don't have any pain at all. Is not convincing. I don't have any suffering, I may not have that just once there financially. I might get a second opinion and then hear, no, that's not necessary.	1
Focus group 3 - 4:33	When I have a toothache or any tangible or visible dental problems, I am really in a hurry to go to the dentist and have it treated, even though I sometimes find it quite difficult. This is of course an absolute indication for a visit to the dentist	1
Focus group 3 - 4:52	at the beginning there is always pain, we are all only human, if it hurts somewhere, then we go there.	1
Focus group 3 - 4:81					[Question FOR] I also had a root canal treatment once, at the dentist, because I had pain and he then referred me to an oral surgeon. Yes, he did that too, it hurt like hell and the problem didn't go away, pus formed again.	1
Legend:	[Question FOR]	initially "unclear" statement, resorted according to the context of the transcript’s content: responding to the question on reasons for choice
	[Question AGAINST]	initially "unclear" statement, resorted according to the context of the transcript’s content: responding to the question on reasons against choice
	[free]	initially "unclear" statement, resorted according to the context of the transcript’s content: not responding to the question on reasons for/against choice but further on (introduction round, or second part)

## Sheet: (H)(1)2 self-diagnosis
Codes allocated to reasons including number of statements ({n}), no. of focus group and source of transcript, no. of statements in transcripts, overall no. of statements, and researchers' abbreviation	Statements on reason for choosing dental treatments, by researcher SF & MD	Number of statements on reason for choosing dental treatments, by researcher SF & MD	Statements on reason for NOT choosing dental treatments, by researcher SF & MD	Number of statements on reason for NOT choosing dental treatments, by researcher SF & MD	"Unclear" statements, by researcher SF & MD	Number of "unclear" statements, by researcher SF & MD	Total number of statements (without "Unclear"), by researcher SF & MD
Codes and citation characteristics (Focus group no. and ID of quotes)	Reason FOR	No. of "Reason FOR"	Reason AGAINST	No. of "Reason AGAINST"	Unclear	No. of "Unclear"	Total No. (without "Unclear")
Number of statements in column		34		26		9	60
Code: Self-diagnosis {14-0}
Focus group 1 - 1:4			I recently also decided against root apex resection and namely, I had received a recommendation from a practice that I should be taken out of five teeth the cysts there from the jaw and I thought to myself somehow this can not be that I actually need such major surgery	1
Focus group 1 - 1:49			Or for example it's a, I came [unintelligible 00:18:03] with the wisdom tooth. I'm against wisdom teeth being pulled out for example. [unintelligible 00:18:11] They pulled my wisdom teeth all at once, that's already not competent for me.	1
Focus group 1 - 1:107			[question FOR] I think I'm too smart for dentists.	1
Focus group 1 - 1:137			In my case it was the retainer, which was not inserted. But then I just, yes, he recommended me to two doctors he knew. They were orthodontists or surgeons and then I just... I first considered it, but in the end I didn't see the sense for me in it, so I weighed the risk, so to speak, and the costs, or just also the sense behind it, because retainers are not so pleasant and, yes, would have limit…	1
Focus group 1 - 1:175			And he had then offered that I can talk to my health insurance about it, and he would also practically there reasoning and so on just that it goes to the positive, but I have then decided against it now, because it is not yet so acute or I do not have the feeling that I need that.	1
Focus group 2 - 3:44			I say, man, this is my... my best tooth, so to speak. It has never caused any problems. First of all, I was not at all taken with it.	1
Focus group 2 - 3:55			Then I read that you have to partially build up the bone and that you have to go into the oral cavity and the, oh, I don't know! Some scary stories and then I thought, no, well....	1
Focus group 3 - 4:32					[I also always try to assess my dental condition myself. Not that I now say, the doctor must tell me everything and yes and makes the last statement, so I also pay attention myself to what could be again and what not and let me then at this annual examination also say and possibly act accordingly.	1
Focus group 3 - 4:83					[Question FOR] I have then read up myself and have taken homeopathic remedies, specifically for this problem and it has really worked.	1
Focus group 3 - 4:106			Now, not even a long time ago. In the back of a molar tooth, the filling fell out not for the first time, but for the second time, and now he has made a proper filling, but at the same time he said: yes, it is no longer profitable to make another filling and they will make me a cost estimate right away, so that a denture can go in. But I didn't use the cost estimate at the same time, I canceled i…	1
Focus group 3 - 4:108			I still have this filling in now and I said, no, that still has time in my eyes. So, I have more important expenses at the moment and as soon as the filling loosens up again, then I'll have it done. I also see the sense and purpose, but not at the present time.	1
Focus group 4 - 5:5			And there I am really always on the opposite course almost to the dentists. You don't know beforehand what medical equipment is in the practice. And yes, responsible citizens who are self-confident, who have information about dental treatment and dental equipment... Of course, they will... react absolutely allergic to it; more than allergic.	1
Focus group 4 - 5:20					[free] Then I started to do my own research and somehow read into the subject myself and decide what makes sense and what doesn't make sense.	1
Focus group 4 - 5:108			Because I also learned to be a dental assistant, I can't be sold a donkey for a horse and I already know a little bit about it.	1
Code: Recommendation by family, circle of friends and acquaintances {23-0}
Focus group 1 - 1:16					My uncle, who is a dentist, is also good.	1
Focus group 1 - 1:48	[Question FOR] A good [unintelligible 00:17:40] (laughs) from other patients and then it's actually, yes, it's good or not good.	1
Focus group 1 - 1:72	That was a dentist, my mother was being treated there and somehow I slipped into it.	1
Focus group 1 - 1:81			So, I have to say, in any case, this is, this is already going very much in a commercial direction, isn't it? Well, I've heard that several times, also from others. Well, I myself had already had the experience. He wanted to sell me something that I didn't need at all. Yes. So, he says, we have to do this and that and then we take something out, I have caries.	1
Focus group 1 - 1:96			[Question FOR] And sometimes also from acquaintances and just like that. For example, yes an acquaintance. For example, I heard from a boy, unfortunately the young people, about 21. He said he was sick. I said, why are you sick. Yes he went to the dentist and then everything has pulled him eight teeth at once. And I thought to myself, what is this. That's for me of course exactly, I'm not a denti…	1
Focus group 1 - 1:115	And I only listen to familiarity, to recommendations. Or even then, I ask exactly what they did there, whether it was just a tooth cleaning or whether there was something difficult.	1
Focus group 1 - 1:119	I actually get the recommendations from friends and acquaintances, from other doctors too. And I have now had the good fortune to get a totally good dentist somehow through this, from such an evaluation about another doctor actually, who knows the colleague.	1
Focus group 1 - 1:126	But for example, I also have the experience of acquaintances, family. Because my current dentist is also my father's dentist.	1
Focus group 1 - 1:130			And then I have the negative example of my mother, who is still with the dentist, where I was before, for years, and who complains again and again, that he is constantly talking her up a root canal treatment and then they also go wrong. So, who then also has costs and pain above all. And she is still there, but I would not go to such a dentist again.	1
Focus group 1 - 1:156			So, I would if then, because in my family have quite a few somehow dental problems, I would probably first ask there if someone had experience and then I would probably also certainly research online and, yes, try to me, yes, just weigh.	1
Focus group 2 - 3:27	then I, I went to my mother's dentist.	1
Focus group 2 - 3:68	I think that came from other people telling me that there is a good dentist, just try it out and if you feel comfortable there, then you will stay there, because I was a very, very big scaredy-cat. I got sweats just opening the door at the dentist. It was just gone with her. It was gone.	1
Focus group 2 - 3:69	Yes, friends, neighbors have told me that there is a good dentist, I'll go to her... I find something like that very important and it usually works out that you are satisfied.	1
Focus group 2 - 3:70	I wanted to say, where I have moved, I have also quasi... the woman asked, where I lived as a subtenant and she has also recommended to me the	1
Focus group 2 - 3:72	She said, why don't you go there, you can get there very, very quickly and then you don't wait two or three weeks with your problem until it's really really bad, but you can get there immediately and I think this prompt treatment, you feel somehow taken care of, you don't feel left alone with your problems and you don't just think, oh yes, just because I'm a private patient and then I call and I …	1
Focus group 2 - 3:80	[Question FOR] that was recommended by my colleague	1
Focus group 2 - 3:83	my colleague was at the doctor in town and was very happy and said we also then got a crown and all that. How it works I don't know. But it is the fact. And then if I do something sometime I will probably go to him but I don't know. But that's very good. Just regular dental work.	1
Focus group 2 - 3:125	Two things as far as land goes. I've heard nothing but the best there and they also provide estimates for health insurance companies, they don't take advantage of anybody or, that's just a service that you can use and... a good acquaintance of mine had his teeth done in Land and he's very, very happy. So.	1
Focus group 3 - 4:100	I went and looked for another dentist within a short time, so by hearsay, from which I just heard that he is very good and also inexpensive and also finds visually appealing solutions and yes, he also said: that does not have to be at all, there are other options and such and such, he offers me one of them, that this bridge still has a stable hold and where nothing is visible in front. And he did…	1
Focus group 4 - 5:18	And then I just tried myself through friends or through... on the internet experiences that others had.	1
Focus group 4 - 5:99	To be honest, I did a teeth cleaning for the first time, for example, because my mother and friends of mine did it and said, "Yes, that's actually a great thing." And then it was just an experience... I had no experience with it	1
Focus group 4 - 5:102	But yeah, before that, so to speak, it was just like, "Okay, it feels much better and somehow it's just prophylactic." And then I just did it, as a result of that they gave me positive feedback.	1
Focus group 4 - 5:181	I have a friend who is a total fear patient and has now finally found a dentist and she really responds very specifically to her. And she had never been to the doctor for years before. And now she's already going... she's gone 10 times in a row every week. So that would have never been possible before.	1
Code: Recommendation by health insurance company {2-0}
Focus group 1 - 1:91	Even if they are once a year, I have to go to prophylaxis once a year.	1
Focus group 2 - 3:28	So I've had family insurance the whole time, because up to 25 you still have family insurance, even if you're in training, and that's when I took advantage of the additional benefits of professional teeth cleaning for the first time, but only because the health insurance company suggested it. Otherwise, I would never have thought of doing it on my own, because my teeth are fine.	1
Code: Recommendation by other sources (e.g., internet) {30-0}
Focus group 1 - 1:86	[Question FOR] Well, I've just here now, I've researched on the internet and so and there looked for evaluations	1
Focus group 1 - 1:94	[Question FOR] I got it from the internet, too.	1
Focus group 1 - 1:95	[Question FOR] First internet there on the list.	1
Focus group 1 - 1:97	[Question FOR] For me, the internet rating is also always quite important. Especially when I move to a new city, I first look at which dentists are there in my area and how are the ratings, or how are they listed. And I also find reviews better, where there are not only stars for example, but also comments, where you can see, what is actually good, and what actually went bad, or was that just a p…	1
Focus group 1 - 1:102	And also not maybe have to wait too long for an appointment. That one then also, if one has acutely a problem, that one finds perhaps a dentist, with a good evaluation, in the proximity of his place of residence, but must wait three months for an appointment, then one looks perhaps nevertheless for another.	1
Focus group 1 - 1:113					[Question FOR] Unfortunately, internet recommendations don't play a role for me either, because it is also the case that many reviews on the internet are mostly from ten to twenty users. And we know exactly, either there are dissatisfied patients or competitors or whatever.	1
					[Question FOR] We don't even know who left those reviews there and I also know a doctor of mine who asked me and my sister to write nice and good reviews there. I don't know, maybe it's because of my generation. I also always try to explain to my mother that not everything on the internet is always true. I wouldn't rate that badly at all, now, that's just mine. That's what can't be verified.
Focus group 1 - 1:117					I do not look at evaluations on the internet at all	1
Focus group 1 - 1:125	I'm also thinking about how I'm going to look for one now. Whether I look for me the online. I have searched for other doctors on Jameda, for example, and have had very good experiences.	1
Focus group 1 - 1:156			[Question AGAINST] Well, I would if then, because in my family quite a few somehow have dental problems, I would probably first ask there, whether someone had experience and then I would probably also certainly research it online and, yes, try to weigh me, yes, simply.	1
Focus group 1 - 1:177	So, cleaning the teeth, prophylaxis, and having a check to see if everything is okay. Well, that's important, because everything in the head area can be very dangerous, as I read up on the internet.	1
Focus group 2 - 3:46					[free] then tried, as one just does, on the internet and then also came across the fact that root-treated teeth can be such potential body terrorists.	1
Focus group 2 - 3:55			That's what I read then, that you have to partially build up the bone and that you have to go into the oral cavity there and the, oh, I don't know! Some scary stories and then I thought, no, so....	1
Focus group 2 - 3:81	[Question FOR] although that was so completely... I got a cost estimate from a doctor and then they said there is a page on the internet where you can enter it and the dentists get in touch and make an offer.	1
Focus group 2 - 3:89			What exactly works then, I didn't actually.... so if then this inflammation that there feel are completely gone? In the meantime, I have read that even the best endodontists are not able to cope with all the hair-thin canals, so there is still a residual source of interference from a tooth that has been successfully treated by endodontology. And these are things that you somehow pick out of the i…	1
Focus group 2 - 3:90			He wanted to have two thousand and then, as I said, when I got the other information myself, of course, we said, no, that... then we're just out.	1
Focus group 2 - 3:138			[Question AGAINST] I also read up on myself, but of course you don't know who wrote the books or what studies there are on it then or what I know.	1
Focus group 3 - 4:109			my doctor 2-3 years ago, she said I should have a basic medical cleaning, she wanted 90 euros privately so, privately for it. That is expensive, I found everywhere on the internet is offered for 20 euros. And then we argued and in the end I changed dentists. Because I don't see why I should pay 90 euros for a medical teeth cleaning, privately, when I can get it everywhere for 20 euros.	1
Focus group 4 - 5:18					[free] And then I just tried myself through friends or through... on the internet experiences that others had.	1
Focus group 4 - 5:20					[free] Then I also started to do my own research and to somehow read into the subject and to decide what makes sense, what doesn't make sense.	1
Focus group 4 - 5:33	[Question FOR] It is also always full and booked up. So you always have to make the appointment half a year in advance to go to his normal intervals. And it is always full to bursting. Even with an appointment you have to wait.	1
Focus group 4 - 5:48			Especially with dentures, there is often not really one solution. So there are often alternatives. And I don't like it at all when the dentist doesn't show any alternatives or, I've usually already inquired beforehand, what's in store for me now. And then you already have in the back of your mind "So it's either like this, like this, like this, or like this!" If he suggests it from the outset and…	1
Focus group 4 - 5:56	[That's why the only thing you can do is to go on and see that I collect a lot of information and then compare it with your own wishes and then we'll talk about the money.	1
Focus group 4 - 5:64	[And that's what he did, and I still have the tooth today. And there's nothing wrong with it at all. Because he did it. All the others... Because he just did that and just did modern things, he is then at some point... He was then taken over so, had quite a few patients of course.	1
Focus group 4 - 5:84	[You are a responsible citizen, you can find out exactly what the corresponding instruments in a practice have to look like. You can even find out on the internet what kind of lasers are used.	1
Focus group 4 - 5:88	Just for the information what lasers are there. So I can research anything I want on the internet these days. Everything.	1
Focus group 4 - 5:125			[Question AGAINST] So, that's what I experienced then, too. For example, about the portal internet page, which, however, in the meantime I have also come away from it. But there were also negative things. My dentist, the dentist, have to pay a lot of money for it. I got there partly offers, with the same treatment, and there were already differences of up to 2000€.	1
Focus group 4 - 5:127			I took up such a proposal and actually... My last dental treatment then went through this portal. Yes. And there was a difference of over 2000€. And I had, I say now, luck because it was a very old dentist and he was always bequatscht by his receptionists, more or less, he should finally make a web presence and new media and new times and he should also times there in this internet site to regist…	1
Focus group 4 - 5:128	You can also look afterwards, what others say, for example, to the dentist. There is also this, what do I know, I just enter who has already been to this dentist and that's all... can also be partly character assassination. You really have to be very careful, right? I am also very careful and critical. Because it can also really go differently. I've had it before, I knew a dentist and I looked th…	1
Focus group 4 - 5:129			[Question AGAINST] Because you do have such a tendency or if someone is really really grotty or maybe even fraudulent. That there is also sometimes. You can see that then already. Because from so and so many evaluations, so, three quarters are only bad, then that is already meaningful, so.... But I would... So it went well with me. But I would do it... am now also no longer in the portal, next ti…	1
Focus group 4 - 5:130			Actually, it costs then also such a fee, minimal. So the highest was, I think, 40€ or so one time. But most sick people, so most patients, are then free of charge because there is again a bonus from the various health insurance companies. And then, for example, the internet site says, I'm in the health insurance, 'Should you be in the and the version, we have contracts with them. Then... Because …	1
Legend:	[Question FOR]	initially "unclear" statement, resorted according to the context of the transcript’s content: responding to the question on reasons for choice
	[Question AGAINST]	initially "unclear" statement, resorted according to the context of the transcript’s content: responding to the question on reasons against choice
	[free]	initially "unclear" statement, resorted according to the context of the transcript’s content: not responding to the question on reasons for/against choice but further on (introduction round, or second part)

## Sheet: (H)(1)3 patient's constitution
Codes allocated to reasons including number of statements ({n}), no. of focus group and source of transcript, no. of statements in transcripts, overall no. of statements, and researchers' abbreviation	Statements on reason for choosing dental treatments, by researcher SF & MD	Number of statements on reason for choosing dental treatments, by researcher SF & MD	Statements on reason for NOT choosing dental treatments, by researcher SF & MD	Number of statements on reason for NOT choosing dental treatments, by researcher SF & MD	"Unclear" statements, by researcher SF & MD	Number of "unclear" statements, by researcher SF & MD	Total number of statements (without "Unclear"), by researcher SF & MD
Codes and citation characteristics (Focus group no. and ID of quotes)	Reason FOR	No. of "Reason FOR"	Reason AGAINST	No. of "Reason AGAINST"	Unclear	No. of "Unclear"	Total No. (without "Unclear")
Number of statements in column		15		10		3	25
Code: Patient's constitution {28-0}
Focus group 1 - 1:1	[free] that I really already had really bad teeth as a child, that I probably got my first filling at six	1			[free] that I really already had really bad teeth as a child, that I probably got my first filling at six	1
Focus group 1 - 1:7	I also had bad teeth as a child and got fillings relatively early on. I have also had root canal treatments.	1
Focus group 1 - 1:11					I have actually from the age I think times quite lucky so, what concerns the teeth. Until now I still have all of them. Nothing has been done except for a few fillings. So really big decisions I had not yet.	1
Focus group 1 - 1:14					[I also unfortunately have bad teeth, even since childhood. And had my experiences with dentists.	1
Focus group 1 - 1:23	[free] I've actually had an odyssey with my teeth, with my wisdom teeth.	1
Focus group 1 - 1:26	But I have to say that the dentist always finds something. I have never experienced that I went there and he said everything is fine, yes.	1
Focus group 1 - 1:33			I am lucky. I have good teeth. I've actually never had any problems, I don't have any fillings really. I had a corner kind of break off once, so I have, the only thing is that I have, that due to stressful grinding, that my gums have retracted. It's not periodontal disease in that sense, but it's definitely noticeable.	1
Focus group 1 - 1:77	Well, in the meantime I'm also older and I'm slowly starting to get a little bit of something, something has to happen.	1
Focus group 1 - 1:132	[Question FOR] so I just have good teeth, I might not have the problems there, toi, toi, toi	1
Focus group 1 - 1:160			And then I let it go for a couple of years and then I went to another doctor and he said that it's actually too close to the nerve and he doesn't dare go there.	1
Focus group 2 - 3:4	Yes... I myself am also a bit, in childhood so with... if you look at something sweet, you then immediately get a hole or... so, as I said, there also a bit predisposed.	1
Focus group 2 - 3:7			So if, for example, I don't know, implants, you just need a good bone structure, lalala, then theoretically the dentist could also tell me right away, you don't need implants, because it doesn't work with your jawbone anyway or so and they're just not allowed to recommend anything and advise properly.	1
Focus group 2 - 3:16			I... my teeth have always been wonderful, only my palate was too small. Has with me in old age-, yes, when you get [unintelligible 00:13:08] the second ones, immediately came out new, four pieces pulled and because of that I had the teeth less and then wore braces and did everything in the evening and then later they fell out because of paradentosis.	1
Focus group 2 - 3:18	Then her surgeon, oral surgeon said what you now here name just said, with you can earn a lot of money on you, but it does not work, because your gums are just so bad. But I did not let myself be put off by it.	1
Focus group 2 - 3:29	Then we said, ah yes, now the teeth are straight, now you can also clean them a bit nicely and I've actually always had quite good experiences with it.	1
Focus group 2 - 3:32	my best experience I had here then in town, where I moved, where I then also a professional dental cleaning paid myself, because I just had the feeling my gums are inflamed all the time and because I just have very sensitive gums	1
Focus group 2 - 3:42	yes, then of course according to the age it started kind of slowly and lately had to, what do you mean lately? Are now two years, I think-, no, a year ago that she has had to pull one	1
Focus group 2 - 3:56			I do not want there and that you also as, anyway as a smoker or generally it can also ignite relatively quickly.	1
Focus group 3 - 4:16	As you can see, I have there need and also already done a lot. Unfortunately, I didn't have such a good childhood and then I already had so many holes at the age of 20 that I counted one year and went to the dentist 33 times. Yes, I sucked my thumb and liked to fall asleep with a Mars bar in my cheek pocket and then had the consequences. So that's why at my age that's worse than it should be.	1
Focus group 3 - 4:40			Then I was Germany again at my normal dentist near the city and he just said, so, if either one makes now again a tooth root tip section, so makes again this provisional filling of the tooth back on and just looks again. But he couldn't do that, because he could only treat the root that he had already treated. And since it was already clear that this root had already been treated, it could only h…	1
			And yes, so I have then somehow not seen. That, that was also somehow clear that the doctor, that the tooth might not have gone along with that and yes. So I decided then rather for a removal of the tooth and for an implant, because otherwise my whole teeth are actually okay and in order.
Focus group 3 - 4:45			Implant is a money thing. Yes, I had flirted with it at the time, but it was said that if you smoke, it's bad.
Focus group 3 - 4:46			[Question FOR] And ultimately, yes, now it doesn't work financially, so also the bone density is also such a thing, whether it's possible at all, ne?	1
Focus group 3 - 4:68			And it was similar for me, I had to struggle with depression for a few years and actually had one incisor, I could watch in the mirror how this caries has grown, but I could not overcome it to go to the dentist and when I was out of this depression at some point so halfway stable, I then said, okay, I was now somehow five years not at the dentist, let's see and then it turned out, somehow six, se…	1
Focus group 3 - 4:70	[Question FOR] Well, I've also managed a few treatments without an injection, because I had to weigh up, okay, anesthesia is fine, but I have a circulatory reaction, which is also unpleasant, let's see.	1
Focus group 3 - 4:89	And then I was faced with the choice, yes, either a denture, which you can simply take in and out, but I was still, that was still too weird for me at that point and then I said, no, I want to have an implant for both sides.	1
	And although he has already warned me about it, because my bone structure has also already been in decline, also due to this disease and I have but prevailed, so to speak. And I didn't regret it bitterly, but I do regret it because it's becoming more and more difficult due to the decline of the bone. And that means that the implants are already exposed again and so, from my point of view, that wa…
Focus group 3 - 4:95			Then I went there and he took it out and the tooth next to it, which had supported this implant tooth, it had wobbled slightly, it also had to come out, so that I no longer have any teeth down here for several years, because there is also no possibility of inserting anything there, because the jaw is also receding due to age and it no longer holds the screws. And when he pulled out the screws fro…	1
			So then he said to me that this screw or pin, that it didn't connect with my jawbone or with the area around the jaw.
Focus group 4 - 5:15	have of course due to the age accordingly... So first of all in my childhood dental care was of course still, in the 50s, relatively poorly developed. Teeth were cleaned, from my childhood, by... you eat an apple and yes. Prophylaxis, preventive care, professional dental cleaning, there was nothing like that. Accordingly... So I assume that it's because of that. Accordingly, it started relatively…	1
Focus group 4 - 5:72			I have to take platelet aggregation inhibitors, i.e. blood-thinning medications, which are actually only allowed to be discontinued in individual cases, in emergencies times, and for certain dental treatments that also has to be done, so especially when it comes to oral surgery.	1
Legend:	[Question FOR]	initially "unclear" statement, resorted according to the context of the transcript’s content: responding to the question on reasons for choice
	[Question AGAINST]	initially "unclear" statement, resorted according to the context of the transcript’s content: responding to the question on reasons against choice
	[free]	initially "unclear" statement, resorted according to the context of the transcript’s content: not responding to the question on reasons for/against choice but further on (introduction round, or second part)

## Sheet: (H)(1)4 prof. recommendation
Codes allocated to reasons including number of statements ({n}), no. of focus group and source of transcript, no. of statements in transcripts, overall no. of statements, and researchers' abbreviation	Statements on reason for choosing dental treatments, by researcher SF & MD	Number of statements on reason for choosing dental treatments, by researcher SF & MD	Statements on reason for NOT choosing dental treatments, by researcher SF & MD	Number of statements on reason for NOT choosing dental treatments, by researcher SF & MD	"Unclear" statements, by researcher SF & MD	Number of "unclear" statements, by researcher SF & MD	Total number of statements (without "Unclear"), by researcher SF & MD
Codes and citation characteristics (Focus group no. and ID of quotes)	Reason FOR	No. of "Reason FOR"	Reason AGAINST	No. of "Reason AGAINST"	Unclear	No. of "Unclear"	Total No. (without "Unclear")
Number of statements in column		12		6		3	18
Code: Professional recommendation {21-0}
Focus group 1 - 1:8			Then I had from a dentist was recommended because a tooth [unintelligible 00:09:21] that a crown comes on it. That's when I decided against it.	1
Focus group 1 - 1:110	[Question FOR] For example, during some operation they recommended me to use a laser, which then cost 200 euros on top of that. That was not so much, but I don't know either.	1
Focus group 1 - 1:123	And gave me recommendations of what he was going to do now. Yes, or even the thing that he recommended to me are not necessarily the ones where I would have had to make co-payments. For example, getting amalgam fillings now. Although that is completely covered by the health insurance. So, I've also done more expensive treatments with him. So, I really feel like I can trust him and he recommends w…	1
Focus group 1 - 1:142			And then I went to the dentist where I am now and he gave me completely different advice.	1
Focus group 1 - 1:172	Did he then just told me what you can do there and has given me appropriate cost estimate and I have me then still time to think about it and have then but decided for it and am now in retrospect also	1
Focus group 1 - 1:178	So, cleaning the teeth, prophylaxis, and having a check to see if everything is okay. Well, that's important, because everything in the head area can be very dangerous, as I read up on the internet. If there is an open spot, with the bloodstream or whatever. Yes. So, that is sometimes quite frightening. And he has advised me well and recommended that I should go once a year.	1
Focus group 2 - 3:5					[free] I'm currently also in the process of orienting myself, that I should perhaps then with me also a supplementary dental insurance, because my dentist had just always recommended to me, there will be somewhere soon times what due	1
Focus group 2 - 3:6					[Yes, they are not allowed to give advice or recommend anything, and I think that's a pity, because I won't use all the things that are or could be insured in any supplementary insurance.	1
Focus group 2 - 3:7			So if, for example, I don't know, implants, you just need a good bone structure, lalala, then theoretically the dentist could also tell me right away, you don't need implants, because it doesn't work with your jawbone anyway or so and they're just not allowed to recommend anything and advise properly.	1
Focus group 2 - 3:13	In contrast to my gynecologist, whom I have had for 41 years, I have changed dentists very, very often, until I am now with someone where I am really satisfied, because he has also really always advised me properly and has not only looked at the money and has always suggested some IGeL.	1
Focus group 2 - 3:43					[free] then also advised me that the one next to it, a crowned, root-treated one, would also have to come out, because somehow chronically inflamed probably to be seen on the X-ray.	1
Focus group 3 - 4:14			[free] And yes, now I'm with the new doctor and now I was also advised to go for prophylaxis three times a year.	1
			Interviewer: Yes.
			Which I am not doing or have not done at the moment.
Focus group 3 - 4:39	[Question FOR] that but with the tooth what had to be done, I knew then in any case two months later, when there was then really something and there I was recommended that I should make again a tooth root tip section, although there was already no root more, but the tooth is probably, so that was said to me now, when the tooth was removed, there I was again, I was again put before the choice, eit…	1
Focus group 3 - 4:41			That was actually only because of an accident. Since I have here in the city just again advised, from the dentist and she has just said exactly the same. So that she could also just do it again and that would also not be certain whether that, whether that would help, yes. Since I had, I have me of course then first of all a cost estimate give. But then, maybe stupidly, I didn't know why I didn't …	1
Focus group 3 - 4:56	during the meeting, of course, it, it, but stop, yes, I just wanted to say that the, that this influence by the stand of a dentist, I think, makes a lot of difference why I then choose a treatment that he recommends.	1
Focus group 3 - 4:57	Well, for example, now the treatment, which the dentist then recommended to me and she also provided improvement at first.	1
Focus group 3 - 4:65	I have fortunately made a consistently positive experience, I also had an orthodontic treatment with a doctor who was quite brisk, I say, he was always fair and reasonable and so on. At the end of the treatment, he also recommended that I have wisdom teeth removed, and that was another thing, yes, it's really necessary and they're still good and extra effort to chisel them out of the jaw.	1
Focus group 3 - 4:72	[Question FOR] I think I will also have another conversation soon, because it has been five or six years now and these plastic fillings have more or less all probably reached their service life by now and I now have to think about, okay, are they going to be taken out now and replaced by plastic again or what else is in the pipeline?	1
Focus group 3 - 4:93	I had decided about eight years ago on the advice of the dentist for an implant and that is yes left down. And the molars had to be removed, I was recommended an implant for this, also inserted and that is one and a half molars and that I had the opportunity to chew	1
Focus group 4 - 5:17			I have of course had dentures several times in the course of my life so far. Have also, the question was yes... Have also opposed proposed treatments before because of second and even third opinions, one or two [unintelligible 00:14:47] of my opinion. And that confused me so much because all three of them said something completely different.	1
Focus group 4 - 5:105	It's also different in terms of durability and resilience. And I have, so to speak, a ceramic... a ceramic crown, I also have a gold crown and I also have a gold inlay. And I am totally satisfied with it because he advised me really well and I am satisfied with it.	1
Legend:	[Question FOR]	initially "unclear" statement, resorted according to the context of the transcript’s content: responding to the question on reasons for choice
	[Question AGAINST]	initially "unclear" statement, resorted according to the context of the transcript’s content: responding to the question on reasons against choice
	[free]	initially "unclear" statement, resorted according to the context of the transcript’s content: not responding to the question on reasons for/against choice but further on (introduction round, or second part)

## Sheet: (H)(1)5 prevention
Codes allocated to reasons including number of statements ({n}), no. of focus group and source of transcript, no. of statements in transcripts, overall no. of statements, and researchers' abbreviation	Statements on reason for choosing dental treatments, by researcher SF & MD	Number of statements on reason for choosing dental treatments, by researcher SF & MD	Statements on reason for NOT choosing dental treatments, by researcher SF & MD	Number of statements on reason for NOT choosing dental treatments, by researcher SF & MD	"Unclear" statements, by researcher SF & MD	Number of "unclear" statements, by researcher SF & MD	Total number of statements (without "Unclear"), by researcher SF & MD
Codes and citation characteristics (Focus group no. and ID of quotes)	Reason FOR	No. of "Reason FOR"	Reason AGAINST	No. of "Reason AGAINST"	Unclear	No. of "Unclear"	Total No. (without "Unclear")
Number of statements in column		22		1		0	23
Code: Prevention {23-0}
Focus group 1 - 1:2	[free] I'm thinking about getting supplemental health insurance now dental...	1
	Interviewer: Supplementary dental insurance.
	...if that might do anything for me today
Focus group 1 - 1:25	So I always go once a year for prophylactic checkups. I also have everything checked out, yes.	1
Focus group 1 - 1:36	I also go to the prophylaxis just once a year	1
Focus group 1 - 1:127	In the end, we came to it because I'm in a health insurance company where the doctor has a cooperation agreement with the health insurance company, where I always get my teeth cleaned once a year for free. That has paid off for me.	1
Focus group 1 - 1:177	So, cleaning the teeth, prophylaxis, and having a check to see if everything is okay. Well, that's important, because everything in the head area can be very dangerous, as I read up on the internet.	1
Focus group 2 - 3:1	I also go to them like a good boy, because I now have a lot of preventive care, follow-up appointments, because I got a lot of bridges and crowns two years ago and I trust the health care system completely.	1
Focus group 2 - 3:22	I deal with it super, do really quite a lot of care and always this PZR etc. but everything is beautiful.	1
Focus group 2 - 3:38	So downstairs... the prophylactic molar extraction has somehow worked. I don't know if it's because of that and I've never shaken it.	1
Focus group 2 - 3:71			for the reason that I have not done the prophylaxis for a year and a half and actually you should do it every six months, suggests my dentist, but it is actually enough for me a year, always at the turn of the year and she means-, and then my gums hurt quite a bit.	1
Focus group 2 - 3:129	I also had a professional dental cleaning. A year after all my bridges and crowns were inside, but I had to pay for it myself. 83 euros, but I was happy to do it, because then you can be sure that everything is in order. Because you have a different care with other bridges and crowns, as with his own and now they have made a measurement of my tooth pockets.	1
Focus group 3 - 4:2	I also go there regularly.	1
Focus group 3 - 4:5	In recent years, I have only had to deal with the dentist for prophylaxis, i.e. professional dental cleaning.	1
Focus group 3 - 4:15	With dentist, I have not yet so much to do. I just go twice a year, once for prophylactic treatment, tooth cleaning, etc. and just the normal visit to the dentist.	1
Focus group 3 - 4:26	I go to the dentist at least three times a year, also to have my teeth checked prophylactically. Have also, since I also actually already had problems with my teeth throughout my life.	1
Focus group 3 - 4:31	Otherwise, I also go to these check-ups once a year, have them entered in the bonus booklet, and have been able to prove that I went since the 1990s, which is something I pay a lot of attention to.	1
Focus group 3 - 4:36	if, of course, something should be on the teeth, pressure points or, I was yes, I was for years, this may sound now, but this is actually a good thing, at an orthodontist in treatment to straighten the teeth and all sorts of things. Also, she sometimes worked with a bit rough methods, pulling teeth out by hand and so on. It was already common practice, but overall just a good orthodontist actuall…	1
Focus group 3 - 4:53	otherwise voluntarily one is preventive for later, when one has become a little older and a little wiser, then, also suffered enough, then one does that, but, so I, maybe there are young people who do that	1
Focus group 3 - 4:87	[Question FOR] As a child, I always got the normal prophylaxis, for which you have to pay extra after the age of 18, but I just stayed and since my dentist does nothing, except my tartar then in addition to the normal work.	1
Focus group 3 - 4:88	[Question FOR] I am yes also regularly in the preventive care and in the prevention, to say so. But nevertheless, I fell into a serious illness a few years ago, so that my upper teeth, so the back teeth were all so loose that the, even these weekly dental appointments have brought nothing more to keep the teeth. So my dentist has also tried, tooth preservation is with him in the first place, but …	1
Focus group 3 - 4:111	That's also one of the problems with this teeth cleaning, isn't it? Well, you want to have your teeth properly cleaned once a year, and I think that's okay. It feels wonderful afterwards, the teeth are clean, they're smooth, and the spaces between them are cleaned again, right? But dentists have different requirements.	1
	Interviewer: Yes.
	So my dentist, he charges me 60 euros. And I want to, I probably want to do it again this year, because I just say, always my remaining teeth that I still have, so want to preserve as best I can and a cleaning can not hurt first.
	Interviewer: Yes.
	Yes, so I already accept that. But not more than once, I then also do not.
Focus group 4 - 5:102	But yes, before that, so to speak, it was just "Okay, it feels much better and somehow it's just prophylactic." And then I just did that, because they gave me positive feedback.	1
Focus group 4 - 5:134	So now that I have no acute difficulties with my teeth. So I just do it rather prophylactically. So I hope that in my old age...	1
Focus group 4 - 5:187	There are also situations where a tooth is not necessarily sick and there are various things that can be done. And you can do that without the tooth becoming... not sick at all, so to speak. That you can already recognize something, the tooth... Something is done, which the tooth was not sick, but thereby the tooth then remains healthy longer. So there is no medical necessity then. And that way I…	1
Legend:	[Question FOR]	initially "unclear" statement, resorted according to the context of the transcript’s content: responding to the question on reasons for choice
	[Question AGAINST]	initially "unclear" statement, resorted according to the context of the transcript’s content: responding to the question on reasons against choice
	[free]	initially "unclear" statement, resorted according to the context of the transcript’s content: not responding to the question on reasons for/against choice but further on (introduction round, or second part)

## Sheet: (H)(2)6 duration of treatment
Codes allocated to reasons including number of statements ({n}), no. of focus group and source of transcript, no. of statements in transcripts, overall no. of statements, and researchers' abbreviation	Statements on reason for choosing dental treatments, by researcher SF & MD	Number of statements on reason for choosing dental treatments, by researcher SF & MD	Statements on reason for NOT choosing dental treatments, by researcher SF & MD	Number of statements on reason for NOT choosing dental treatments, by researcher SF & MD	"Unclear" statements, by researcher SF & MD	Number of "unclear" statements, by researcher SF & MD	Total number of statements (without "Unclear"), by researcher SF & MD
Codes and citation characteristics (Focus group no. and ID of quotes)	Reason FOR	No. of "Reason FOR"	Reason AGAINST	No. of "Reason AGAINST"	Unclear	No. of "Unclear"	Total No. (without "Unclear")
Number of statements in column		5		1		1	6
Code: Duration of treatment {7-0}
Focus group 1 - 1:105	[Question FOR] That he then also works with assistants, of course, because I have also experienced that. That was in Germany, that the dentist works alone, without an assistant, you also see, you also feel a difference, if that is so longer treatments, so two hours and so on.	1
Focus group 1 - 1:147			[Question AGAIN] The problem is, of course, such an operation lasts about two and a half hours, three hours, accompanies itself then, of course, with drilling, somehow from the jaw, I've never experienced anything like that in my life, but now I know what it is. Then all this is sewn	1
Focus group 2 - 3:74					[Question FOR] braces and we went to the orthopedist and he took X-rays and he told me right away, no, no, that can only be paid for privately and I immediately write to the health insurance company that it doesn't work at all and okay, I thought, then it doesn't work and we signed a contract for five years. It took seven years, a total of seven thousand euros and after one year a tooth was crook…	1
Focus group 4 - 5:94	For example, I had a fast-curing filling, honestly; with blue light. That's cool.	1
	What is it?
	Well, with UV light. Normally, you have to wait until the filling hardens. And there is also, so to speak, with such a Blue Pin, which they use and that is just then fast-curing and that is just also an additive.
Focus group 4 - 5:95	It is faster and yes exactly, faster curing.	1
Focus group 4 - 5:96	So laser is also faster, is completely painless and is cheaper.	1
Focus group 4 - 5:97	I had other fillings, so to speak, yes, to choose from. But I took this one because it cured the fastest and then I could continue working right away.	1
Legend:	[Question FOR]	initially "unclear" statement, resorted according to the context of the transcript’s content: responding to the question on reasons for choice
	[Question AGAINST]	initially "unclear" statement, resorted according to the context of the transcript’s content: responding to the question on reasons against choice
	[free]	initially "unclear" statement, resorted according to the context of the transcript’s content: not responding to the question on reasons for/against choice but further on (introduction round, or second part)

## Sheet: (H)(2)7 complaints during t.p.
Codes allocated to reasons including number of statements ({n}), no. of focus group and source of transcript, no. of statements in transcripts, overall no. of statements, and researchers' abbreviation	Statements on reason for choosing dental treatments, by researcher SF & MD	Number of statements on reason for choosing dental treatments, by researcher SF & MD	Statements on reason for NOT choosing dental treatments, by researcher SF & MD	Number of statements on reason for NOT choosing dental treatments, by researcher SF & MD	"Unclear" statements, by researcher SF & MD	Number of "unclear" statements, by researcher SF & MD	Total number of statements (without "Unclear"), by researcher SF & MD
Codes and citation characteristics (Focus group no. and ID of quotes)	Reason FOR	No. of "Reason FOR"	Reason AGAINST	No. of "Reason AGAINST"	Unclear	No. of "Unclear"	Total No. (without "Unclear")
Number of statements in column		6		9		3	15
Code: Complaints during treatment procedure {18-0}
Focus group 1 - 1:4			I recently also decided against root apex resection and namely, I had received a recommendation from a practice that I should be taken out of five teeth the cysts there from the jaw and I thought to myself somehow this can not be that I actually need such major surgery	1
Focus group 1 - 1:137			In my case it was the retainer, which was not inserted. But then I just, yes, he recommended me to two doctors he knew. They were orthodontists or surgeons and then I just... I first considered it, but in the end I didn't see the sense for me in it, so I weighed the risk, so to speak, and costs, or just also the sense behind it, because retainers are not so pleasant and, yes, would have limited m…	1
Focus group 1 - 1:147			[Question AGAIN] The problem is, of course, such an operation lasts about two and a half hours, three hours, accompanies itself then, of course, with drilling, somehow from the jaw, I've never experienced anything like that in my life, but now I know what it is. Then all this is sewn	1
Focus group 2 - 3:24			So the first dentist was for me the one who accompanied me the most in my, in my short life and it had a bit of a horror, it had a bit of a horror ending, because he took out one of my wisdom teeth and I only had one and it got so infected because he did it so completely wrong. And I was lying there on the table and he said: "We can't get it out" and I lay there for two hours and he took a tooth …	1
Focus group 2 - 3:53					[Question FOR] Yes, but when there was now also the option for lost teeth or lost teeth with implants and so on, there are first of all other costs, which would not primarily scare me now, but rather the idea of the treatment. That is quite unpleasant for me	1
Focus group 2 - 3:110					[Question FOR] I was also advised to have it examined to make sure it wasn't something malignant or something, and I also inquired, but they can't examine it and leave it in and then tell me it's good or it's malignant, but they always have to take it out first, then examine it and then say it was good or malignant. And that's when I say, no. Because of what? Maybe it's nothing at all and I'll ha…	1
Focus group 2 - 3:120	I'm not afraid of the dentist either. Not at all. They can pull teeth for me without end. I'm afraid of having my blood drawn, it makes me fall over, it's horrible, but I still appreciate it when it doesn't have to be more painful than it has to be.	1
Focus group 2 - 3:134	I had a dentist there in the district, who anesthetized the gums before he put an anesthetic injection, he was great! Unfortunately, he then left. That was the time when I was such a chicken. He left. I was very sad.	1
Focus group 2 - 3:151			I'm afraid of that, and I'm also afraid of the implants, this idea that somehow a dowel... No, then it should be removed. Somehow that's too invasive a treatment for me.	1
Focus group 3 - 4:63					[Question FOR] then one time there was one that was, that was so uncomfortably painful and I started crying right	1
Focus group 3 - 4:65	I have fortunately made a consistently positive experience, I also had an orthodontic treatment with a doctor who was quite brisk, I say, he was always fair and reasonable and so on. At the end of the treatment, he also recommended that I have wisdom teeth removed, and that was another thing, yes, it's really necessary and they're still good and extra effort to chisel them out of the jaw.	1
Focus group 3 - 4:71	[Yes, and then there was this balance to be weighed up, how this treatment runs, so to speak, and the story I experienced at the beginning, with the molar tooth, and is a ceramic inlay going in or not, do you think about it.	1
Focus group 3 - 4:75	Tooth root treatment. In my case it was like this, I have had this several times and unfortunately had the misfortune that pus formed again at the lower end of the treated tooth root. And there was simply the possibility, either the doctor starts again from the beginning, from above to pick, with the danger perhaps that also sometime the tooth is broken or the other alternative had been also with…	1
	I got rid of my inflammations with it. So my dentist simply passed on the responsibility to another specialist, which I take for granted, but obviously is not always so self-evident.
Focus group 3 - 4:78			I was not really satisfied with the treatment, in retrospect not at all, because everything took much longer than it should have. So I think two preliminary appointments, at least three, four appointments after the real surgery, then still, the one surgery was then in the vacation season, so that I then had to meet again somehow on Saturdays with the dentist before his vacation at the practice, t…	1
Focus group 3 - 4:81			I also had a root canal treatment once, at the dentist, because I had pain and he then referred me to an oral surgeon. Yes, he did that too, it hurt like hell and the problem didn't go away, pus formed again.	1
Focus group 4 - 5:80			Yes, very simple. Because this is the most tooth-preserving method, the least painful method, and because lasers are only used... virtually no injections, i.e. no anesthetics. Because, as I said, I am allergic to anesthetics. So I have the last treatments all without anesthesia. And that's... I can't take it anymore. I can't take it anymore. At a certain point, it's simply no longer possible with…	1
Focus group 4 - 5:96	So laser is also faster, is completely painless and is cheaper.	1
Focus group 4 - 5:122			But that was really... I wish no one! Just as little as the injection under the tongue, in this artery from the head. I really wouldn't wish that on anyone. That was terrible.	1
Legend:	[Question FOR]	initially "unclear" statement, resorted according to the context of the transcript’s content: responding to the question on reasons for choice
	[Question AGAINST]	initially "unclear" statement, resorted according to the context of the transcript’s content: responding to the question on reasons against choice
	[free]	initially "unclear" statement, resorted according to the context of the transcript’s content: not responding to the question on reasons for/against choice but further on (introduction round, or second part)

## Sheet: (H)(3)8 "Bonus booklet"
Codes allocated to reasons including number of statements ({n}), no. of focus group and source of transcript, no. of statements in transcripts, overall no. of statements, and researchers' abbreviation	Statements on reason for choosing dental treatments, by researcher SF & MD	Number of statements on reason for choosing dental treatments, by researcher SF & MD	Statements on reason for NOT choosing dental treatments, by researcher SF & MD	Number of statements on reason for NOT choosing dental treatments, by researcher SF & MD	"Unclear" statements, by researcher SF & MD	Number of "unclear" statements, by researcher SF & MD	Total number of statements (without "Unclear"), by researcher SF & MD
Codes and citation characteristics (Focus group no. and ID of quotes)	Reason FOR	No. of "Reason FOR"	Reason AGAINST	No. of "Reason AGAINST"	Unclear	No. of "Unclear"	Total No. (without "Unclear")
Number of statements in column		3		0		0	3
Code: "Bonus booklet" {3-0}
Focus group 2 - 3:9	I also dutifully go to these annual check-ups for stamping, but I've had really bad experiences.	1
Focus group 3 - 4:31	Otherwise, I also go to these check-ups once a year, have them entered in the bonus booklet, and have been able to prove that I went since the 1990s, which is something I pay a lot of attention to.	1
Focus group 3 - 4:35	this bonus book is also very important for me, that I am always up to date and have my stamp every year, because if a tooth replacement treatment should really be pending, then I try to keep my share as low as possible, through regular dental visits.	1
Legend:	[Question FOR]	initially "unclear" statement, resorted according to the context of the transcript’s content: responding to the question on reasons for choice
	[Question AGAINST]	initially "unclear" statement, resorted according to the context of the transcript’s content: responding to the question on reasons against choice
	[free]	initially "unclear" statement, resorted according to the context of the transcript’s content: not responding to the question on reasons for/against choice but further on (introduction round, or second part)

## Sheet: (H)(3)9 "Bonus program"
Codes allocated to reasons including number of statements ({n}), no. of focus group and source of transcript, no. of statements in transcripts, overall no. of statements, and researchers' abbreviation	Statements on reason for choosing dental treatments, by researcher SF & MD	Number of statements on reason for choosing dental treatments, by researcher SF & MD	Statements on reason for NOT choosing dental treatments, by researcher SF & MD	Number of statements on reason for NOT choosing dental treatments, by researcher SF & MD	"Unclear" statements, by researcher SF & MD	Number of "unclear" statements, by researcher SF & MD	Total number of statements (without "Unclear"), by researcher SF & MD
Codes and citation characteristics (Focus group no. and ID of quotes)	Reason FOR	No. of "Reason FOR"	Reason AGAINST	No. of "Reason AGAINST"	Unclear	No. of "Unclear"	Total No. (without "Unclear")
Number of statements in column		1		0		0	1
Code: "Bonus program" {1-0}
Focus group 2 - 3:112	I also noticed it at a dentist, at the dentist where I was only transitionally, from my mom. There it was so, I have already said that I have already the professional teeth cleaning, I have already done very often and also so prophylaxis and so on and so extended medical examinations that one then X-rays and so on and that was actually always only because the health insurance of me, my family ins…	1
	I didn't know that at the time, my father just always gave us this booklet, because he always said, yes, at least we'll get something back, because he pays a relatively large amount into the health insurance fund and I've now adopted that, because of course I also run to the doctors and then get my stamps, because I then thought, yes, then I can also have some of the money. But that was actually …
Legend:	[Question FOR]	initially "unclear" statement, resorted according to the context of the transcript’s content: responding to the question on reasons for choice
	[Question AGAINST]	initially "unclear" statement, resorted according to the context of the transcript’s content: responding to the question on reasons against choice
	[free]	initially "unclear" statement, resorted according to the context of the transcript’s content: not responding to the question on reasons for/against choice but further on (introduction round, or second part)

[truncated: 44 more sheets: (H)(3)10 out-of-pocket payment, (H)(3)11 income, (H)(3)12 cost-benefit, (H)(3)13 insurance coverage, (H)(3)14 installment, (H)(3)15 actual costs, (H)(3)16 dent suppl insurance, (H)(3)17 second offer, (H)(4)18 aesthetics, (H)(4)19 complaints after t., (H)(4)20 durability, (H)(4)21 influence on health, (H)(4)22 functionality, (H)(4)23 holism, (H)(4)24 compatibility, (D)(5)25 training, (D)(5)26 adequate advice, (D)(5)27 work experience, (D)(5)28 medical error, (D)(5)29 flexibility …]
